# Supplementary material for: Mathematical modeling suggests 14-3-3 proteins modulate RAF paradoxical activation
Source: PLoS Comput Biol. 2025 Aug 1;21(8):e1013297. doi: 10.1371/journal.pcbi.1013297 (PMC12407542; doi:10.1371/journal.pcbi.1013297)
Supplement: S1 Data — Supplementary files that include the code required to analyze and evaluate the models and to reproduce all of the results presented in this study. (ZIP) [file pcbi.1013297.s005.zip]

Archive with 44 entries (39 files):
- Supplementary Data Mendiratta RAF 14-3-3/
- __MACOSX/._Supplementary Data Mendiratta RAF 14-3-3
- Supplementary Data Mendiratta RAF 14-3-3/.DS_Store
- __MACOSX/Supplementary Data Mendiratta RAF 14-3-3/._.DS_Store
- Supplementary Data Mendiratta RAF 14-3-3/Code/
- __MACOSX/Supplementary Data Mendiratta RAF 14-3-3/._Code
- Supplementary Data Mendiratta RAF 14-3-3/Code/.DS_Store
- __MACOSX/Supplementary Data Mendiratta RAF 14-3-3/Code/._.DS_Store
- Supplementary Data Mendiratta RAF 14-3-3/Code/Analytical_Validations_Mathematica_All_Models/
- __MACOSX/Supplementary Data Mendiratta RAF 14-3-3/Code/._Analytical_Validations_Mathematica_All_Models
- Supplementary Data Mendiratta RAF 14-3-3/Code/RAF_1433_Roles/
- __MACOSX/Supplementary Data Mendiratta RAF 14-3-3/Code/._RAF_1433_Roles
- Supplementary Data Mendiratta RAF 14-3-3/Code/Analytical_Validations_Mathematica_All_Models/OpenBSD_License.txt
- __MACOSX/Supplementary Data Mendiratta RAF 14-3-3/Code/Analytical_Validations_Mathematica_All_Models/._OpenBSD_License.txt
- Supplementary Data Mendiratta RAF 14-3-3/Code/Analytical_Validations_Mathematica_All_Models/MathematicaNotebook_AllModels_index.pdf
- __MACOSX/Supplementary Data Mendiratta RAF 14-3-3/Code/Analytical_Validations_Mathematica_All_Models/._MathematicaNotebook_AllModels_index.pdf
- Supplementary Data Mendiratta RAF 14-3-3/Code/Analytical_Validations_Mathematica_All_Models/Mathematica_AllModels.nb
- __MACOSX/Supplementary Data Mendiratta RAF 14-3-3/Code/Analytical_Validations_Mathematica_All_Models/._Mathematica_AllModels.nb
- Supplementary Data Mendiratta RAF 14-3-3/Code/Analytical_Validations_Mathematica_All_Models/MathematicaNotebook_AllModels.pdf
- __MACOSX/Supplementary Data Mendiratta RAF 14-3-3/Code/Analytical_Validations_Mathematica_All_Models/._MathematicaNotebook_AllModels.pdf
- Supplementary Data Mendiratta RAF 14-3-3/Code/Analytical_Validations_Mathematica_All_Models/README.txt
- __MACOSX/Supplementary Data Mendiratta RAF 14-3-3/Code/Analytical_Validations_Mathematica_All_Models/._README.txt
- Supplementary Data Mendiratta RAF 14-3-3/Code/RAF_1433_Roles/OpenBSD_License.txt
- __MACOSX/Supplementary Data Mendiratta RAF 14-3-3/Code/RAF_1433_Roles/._OpenBSD_License.txt
- Supplementary Data Mendiratta RAF 14-3-3/Code/RAF_1433_Roles/Generate_Plots_14-3-3CASmodel Figures2 and S1.pdf
- __MACOSX/Supplementary Data Mendiratta RAF 14-3-3/Code/RAF_1433_Roles/._Generate_Plots_14-3-3CASmodel Figures2 and S1.pdf
- Supplementary Data Mendiratta RAF 14-3-3/Code/RAF_1433_Roles/Generate_Plots_14-3-3CASmodel Figures2 and S1.ipynb
- __MACOSX/Supplementary Data Mendiratta RAF 14-3-3/Code/RAF_1433_Roles/._Generate_Plots_14-3-3CASmodel Figures2 and S1.ipynb
- Supplementary Data Mendiratta RAF 14-3-3/Code/RAF_1433_Roles/README.txt
- __MACOSX/Supplementary Data Mendiratta RAF 14-3-3/Code/RAF_1433_Roles/._README.txt
- Supplementary Data Mendiratta RAF 14-3-3/Code/RAF_1433_Roles/.ipynb_checkpoints/
- __MACOSX/Supplementary Data Mendiratta RAF 14-3-3/Code/RAF_1433_Roles/._.ipynb_checkpoints
- Supplementary Data Mendiratta RAF 14-3-3/Code/RAF_1433_Roles/Generate_Plots_14-3-3DualRoles_Figures2 and S1 and S2.pdf
- __MACOSX/Supplementary Data Mendiratta RAF 14-3-3/Code/RAF_1433_Roles/._Generate_Plots_14-3-3DualRoles_Figures2 and S1 and S2.pdf
- Supplementary Data Mendiratta RAF 14-3-3/Code/RAF_1433_Roles/Generate_Plots_14-3-3DualRoles_Figures2 and S1 and S2.ipynb
- __MACOSX/Supplementary Data Mendiratta RAF 14-3-3/Code/RAF_1433_Roles/._Generate_Plots_14-3-3DualRoles_Figures2 and S1 and S2.ipynb
- Supplementary Data Mendiratta RAF 14-3-3/Code/RAF_1433_Roles/Generate_Plots_14-3-3DSmodel_Figures2 and S1.ipynb
- __MACOSX/Supplementary Data Mendiratta RAF 14-3-3/Code/RAF_1433_Roles/._Generate_Plots_14-3-3DSmodel_Figures2 and S1.ipynb
- Supplementary Data Mendiratta RAF 14-3-3/Code/RAF_1433_Roles/DAK_1433full_DTOT_range_STOTvsKA.pdf
- __MACOSX/Supplementary Data Mendiratta RAF 14-3-3/Code/RAF_1433_Roles/._DAK_1433full_DTOT_range_STOTvsKA.pdf
- Supplementary Data Mendiratta RAF 14-3-3/Code/RAF_1433_Roles/Generate_Plots_14-3-3DSmodel_Figures2 and S1.pdf
- __MACOSX/Supplementary Data Mendiratta RAF 14-3-3/Code/RAF_1433_Roles/._Generate_Plots_14-3-3DSmodel_Figures2 and S1.pdf
- Supplementary Data Mendiratta RAF 14-3-3/Code/RAF_1433_Roles/.ipynb_checkpoints/Generate_Plots_14-3-3DualRoles_S3-checkpoint.ipynb
- __MACOSX/Supplementary Data Mendiratta RAF 14-3-3/Code/RAF_1433_Roles/.ipynb_checkpoints/._Generate_Plots_14-3-3DualRoles_S3-checkpoint.ipynb
