# Supplementary material for: Mathematical modeling suggests 14-3-3 proteins modulate RAF paradoxical activation
Source: PLoS Comput Biol. 2025 Aug 1;21(8):e1013297. doi: 10.1371/journal.pcbi.1013297 (PMC12407542; doi:10.1371/journal.pcbi.1013297)
Supplement: S1 Data — Supplementary files that include the code required to analyze and evaluate the models and to reproduce all of the results presented in this study. (ZIP) [file pcbi.1013297.s005.zip › Supplementary Data Mendiratta RAF 14-3-3/Code/Analytical_Validations_Mathematica_All_Models/OpenBSD_License.txt]

Copyright (c) 2022 Gaurav Mendiratta (contact: gmendiratta@salk.edu)

Permission to use, copy, modify, and distribute this software for any purpose with or without fee is hereby granted, provided that the above copyright notice and this permission notice appear in all copies along with a citation to the corresponding manuscript.  

THE SOFTWARE IS PROVIDED "AS IS" AND THE AUTHOR DISCLAIMS ALL WARRANTIES WITH REGARD TO THIS SOFTWARE INCLUDING ALL IMPLIED WARRANTIES OF MERCHANTABILITY AND FITNESS. IN NO EVENT SHALL THE AUTHOR BE LIABLE FOR ANY SPECIAL, DIRECT, INDIRECT, OR CONSEQUENTIAL DAMAGES OR ANY DAMAGES WHATSOEVER RESULTING FROM LOSS OF USE, DATA OR PROFITS, WHETHER IN AN ACTION OF CONTRACT, NEGLIGENCE OR OTHER TORTIOUS ACTION, ARISING OUT OF OR IN CONNECTION WITH THE USE OR PERFORMANCE OF THIS SOFTWARE.
