# Supplementary material for: Mathematical modeling suggests 14-3-3 proteins modulate RAF paradoxical activation
Source: PLoS Comput Biol. 2025 Aug 1;21(8):e1013297. doi: 10.1371/journal.pcbi.1013297 (PMC12407542; doi:10.1371/journal.pcbi.1013297)
Supplement: S1 Data — Supplementary files that include the code required to analyze and evaluate the models and to reproduce all of the results presented in this study. (ZIP) [file pcbi.1013297.s005.zip › Supplementary Data Mendiratta RAF 14-3-3/Code/Analytical_Validations_Mathematica_All_Models/Mathematica_AllModels.nb]

(* Content-type: application/vnd.wolfram.mathematica *)

(*** Wolfram Notebook File ***)
(* http://www.wolfram.com/nb *)

(* CreatedBy='Mathematica 12.0' *)

(*CacheID: 234*)
(* Internal cache information:
NotebookFileLineBreakTest
NotebookFileLineBreakTest
NotebookDataPosition[       158,          7]
NotebookDataLength[   1455970,      32529]
NotebookOptionsPosition[   1404214,      31787]
NotebookOutlinePosition[   1404696,      31805]
CellTagsIndexPosition[   1404653,      31802]
WindowFrame->Normal*)

(* Beginning of Notebook Content *)
Notebook[{

Cell[CellGroupData[{
Cell[BoxData[
 RowBox[{"$Version", " ", 
  RowBox[{"(*", 
   RowBox[{
   "Mathematica", " ", "version", " ", "used", " ", "to", " ", "generate", 
    " ", "this", " ", 
    RowBox[{"file", "."}]}], "*)"}]}]], "Input",
 CellChangeTimes->{{3.7692734567819357`*^9, 3.7692735142255883`*^9}},
 CellLabel->"In[1]:=",ExpressionUUID->"de37deb7-7626-43b7-8ac4-82899f29a343"],

Cell[BoxData["\<\"12.0.0 for Microsoft Windows (64-bit) (April 6, \
2019)\"\>"], "Output",
 CellChangeTimes->{3.8319224084318666`*^9, 3.833075429275095*^9, 
  3.849025432566181*^9, 3.852390209090955*^9, 3.9109865189722366`*^9},
 CellLabel->"Out[1]=",ExpressionUUID->"9038bd33-b97a-466c-96c2-16deb935f58a"]
}, Open  ]],

Cell[CellGroupData[{

Cell["Conformal Auto-inhibition Mechanism and 14-3-3 scaffold", "Subtitle",
 CellChangeTimes->{{3.8448831596161394`*^9, 3.844883200949134*^9}, {
  3.8448832341085987`*^9, 3.844883257719535*^9}, {3.8448837057031765`*^9, 
  3.8448837278101254`*^9}, {3.844884699790019*^9, 3.844884707016124*^9}, {
  3.911068690590438*^9, 
  3.911068701266193*^9}},ExpressionUUID->"78369904-b9d3-4361-8b54-\
a681019e2c2d"],

Cell[BoxData[
 RowBox[{
  RowBox[{"baseparams", "=", 
   RowBox[{"{", 
    RowBox[{
     RowBox[{"KA", "\[Rule]", "10."}], ",", 
     RowBox[{"Kd", "\[Rule]", "0.1"}], ",", 
     RowBox[{"Kdim", "\[Rule]", "0.1"}], ",", 
     RowBox[{"RAF", "\[Rule]", "0.04"}], ",", 
     RowBox[{"STOT", "\[Rule]", "1.0"}], ",", 
     RowBox[{"Ksm", "\[Rule]", "0.2"}], ",", 
     RowBox[{"KsD", "\[Rule]", "0.02"}]}], "}"}]}], ";", 
  RowBox[{"(*", 
   RowBox[{"units", ":", " ", 
    RowBox[{"\[Mu]M", " ", 
     RowBox[{"\[ForAll]", " ", 
      RowBox[{"params", " ", "but", " ", "KA"}]}]}]}], "*)"}]}]], "Input",
 CellChangeTimes->{{3.9160620034107027`*^9, 3.916062026735078*^9}, {
  3.9160620927934217`*^9, 
  3.9160620936616726`*^9}},ExpressionUUID->"5542aa64-cc98-4596-a452-\
1f43ef909572"],

Cell[CellGroupData[{

Cell[TextData[{
 "Section 1. Base/CA Model: Auto-inhibition is sufficient to mediate PA",
 StyleBox[" (Published Mendiratta et.al. elife 2023)",
  FontFamily->"Arial",
  FontSize->12,
  FontWeight->"Plain"]
}], "Section",
 CellChangeTimes->{{3.76919880174008*^9, 3.7691988613532224`*^9}, 
   3.769273566954769*^9, {3.844883731739884*^9, 3.8448837319405246`*^9}, {
   3.844883997152232*^9, 3.844884008839054*^9}, {3.8523004112587166`*^9, 
   3.852300411593726*^9}, {3.9110687051769047`*^9, 3.9110687363690085`*^9}, 
   3.911069877021345*^9, {3.9142670565384803`*^9, 3.914267096010854*^9}, {
   3.9142675500096817`*^9, 
   3.9142675504371305`*^9}},ExpressionUUID->"d651011d-12a5-4883-a72e-\
2ed6f70d6f30"],

Cell[CellGroupData[{

Cell["1.1.1. Analytic Solution to the model", "Subsubsection",
 CellChangeTimes->{{3.7692694154543457`*^9, 3.7692694289690504`*^9}, {
  3.769436772449255*^9, 3.769436772675357*^9}, {3.8324323477216988`*^9, 
  3.83243234796869*^9}, {3.8331596409988627`*^9, 3.8331596677817163`*^9}, {
  3.8449391447278643`*^9, 3.8449391448129125`*^9}, {3.9110772228208036`*^9, 
  3.9110772256377387`*^9}},ExpressionUUID->"96d7c23c-d54e-4b64-a3d6-\
19a9ebc5d00d"],

Cell["\<\
This model incorporates a kinase which defaults to an auto-inhibited state \
(a), relieved at a first order rate to a non-autoinhibited state (A). The \
non-autoinhibited/ assembled kinase state can dimerize (AA) or bind with  a \
drug (Ad). The kinase dimer can exist in drug-free state (AA) or in partly \
(AAd) or fully inhibited state (AdAd). The equilibrium state relationships \
and protein concentration conservation equations for both total RAF (RAF) and \
total drug (DTOT) are incorporated as below.\
\>", "Text",
 CellChangeTimes->{{3.7692038930283422`*^9, 3.769204042191204*^9}, {
   3.7692041782201395`*^9, 3.769204211165009*^9}, {3.7692042428710303`*^9, 
   3.769204276661768*^9}, {3.7692675966867456`*^9, 3.769267724788076*^9}, 
   3.8448845246785173`*^9, {3.9142671407979655`*^9, 3.9142671927812614`*^9}, {
   3.9142673155666122`*^9, 3.9142674093297873`*^9}, {3.914267439783989*^9, 
   3.914267448604123*^9}},ExpressionUUID->"d30583a0-0239-45f6-93e4-\
ac0ae12ae789"],

Cell[BoxData[{
 RowBox[{
  RowBox[{
   RowBox[{"vars", "=", 
    RowBox[{"{", 
     RowBox[{
     "a", ",", "A", ",", "d", ",", "AA", ",", "Ad", ",", "AAd", ",", "AdAd"}],
      "}"}]}], ";"}], 
  RowBox[{"(*", 
   RowBox[{"A", " ", "list", " ", "of", " ", "all", " ", "variables"}], 
   "*)"}]}], "\[IndentingNewLine]", 
 RowBox[{
  RowBox[{
   RowBox[{"rep21", "=", 
    RowBox[{"{", 
     RowBox[{
      RowBox[{"AA", "\[Rule]", 
       FractionBox[
        SuperscriptBox["A", "2"], "Kdim"]}], ",", 
      RowBox[{"AAd", "\[Rule]", 
       FractionBox[
        RowBox[{"2", " ", 
         SuperscriptBox["A", "2"], "d"}], 
        RowBox[{"Kdim", " ", "Kd"}]]}], ",", 
      RowBox[{"AdAd", "\[Rule]", 
       FractionBox[
        RowBox[{
         SuperscriptBox["A", "2"], 
         SuperscriptBox["d", "2"]}], 
        RowBox[{"Kdim", " ", 
         SuperscriptBox["Kd", "2"]}]]}], ",", 
      RowBox[{"Ad", "\[Rule]", 
       FractionBox[
        RowBox[{"A", " ", "d"}], "Kd"]}], ",", 
      RowBox[{"a", "\[Rule]", 
       RowBox[{"A", " ", "KA"}]}]}], "}"}]}], ";"}], " ", 
  RowBox[{"(*", 
   RowBox[{"derived", " ", "from", " ", "equilibrium", " ", "relationships"}],
    "*)"}]}], "\[IndentingNewLine]", 
 RowBox[{
  RowBox[{
   RowBox[{
    RowBox[{"Consrv", "[", "eqns_", "]"}], ":=", 
    RowBox[{"{", 
     RowBox[{
      RowBox[{"Simplify", "[", 
       RowBox[{
        RowBox[{"eqns", "[", 
         RowBox[{"[", "1", "]"}], "]"}], "+", 
        RowBox[{"eqns", "[", 
         RowBox[{"[", "2", "]"}], "]"}], "+", 
        RowBox[{"eqns", "[", 
         RowBox[{"[", "5", "]"}], "]"}], "+", 
        RowBox[{"2", 
         RowBox[{"(", 
          RowBox[{
           RowBox[{"eqns", "[", 
            RowBox[{"[", "4", "]"}], "]"}], "+", 
           RowBox[{"eqns", "[", 
            RowBox[{"[", "6", "]"}], "]"}], "+", 
           RowBox[{"eqns", "[", 
            RowBox[{"[", "7", "]"}], "]"}]}], ")"}]}]}], "]"}], ",", 
      RowBox[{"Simplify", "[", 
       RowBox[{
        RowBox[{"eqns", "[", 
         RowBox[{"[", "3", "]"}], "]"}], "+", 
        RowBox[{"eqns", "[", 
         RowBox[{"[", "5", "]"}], "]"}], "+", 
        RowBox[{"eqns", "[", 
         RowBox[{"[", "6", "]"}], "]"}], "+", 
        RowBox[{"2", 
         RowBox[{"(", 
          RowBox[{"eqns", "[", 
           RowBox[{"[", "7", "]"}], "]"}], ")"}]}]}], "]"}]}], "}"}]}], ";"}], 
  RowBox[{"(*", 
   RowBox[{
   "conservation", " ", "relations", " ", "for", " ", "RAF", " ", "and", " ", 
    "DTOT"}], "*)"}]}], "\[IndentingNewLine]", 
 RowBox[{
  RowBox[{"eqnsconsrv", "=", 
   RowBox[{"Simplify", "[", 
    RowBox[{"Thread", "[", 
     RowBox[{
      RowBox[{"Simplify", "[", 
       RowBox[{
        RowBox[{"Consrv", "[", "vars", "]"}], "/.", "rep21"}], "]"}], 
      "\[Equal]", 
      RowBox[{"{", 
       RowBox[{"RAF", ",", "DTOT"}], "}"}]}], "]"}], "]"}]}], ";"}]}], "Input",
 CellChangeTimes->{{3.7692042154998837`*^9, 3.7692042369245358`*^9}, {
   3.769204285127771*^9, 3.769204341657061*^9}, {3.769204538745946*^9, 
   3.769204548488737*^9}, {3.7692045887400646`*^9, 3.7692047475109215`*^9}, {
   3.769204807283332*^9, 3.7692048197677355`*^9}, {3.7692050383825026`*^9, 
   3.769205039460601*^9}, 3.7692678297233763`*^9, {3.769267866117442*^9, 
   3.769267932844144*^9}, 3.831920876102366*^9, {3.8448845246941533`*^9, 
   3.8448845246941533`*^9}, {3.844942863811381*^9, 3.8449428740023947`*^9}},
 CellLabel->"In[2]:=",ExpressionUUID->"d048d4d8-dbc3-4819-99c1-478ac0682b0b"],

Cell[BoxData[
 RowBox[{"{", 
  RowBox[{
   RowBox[{
    FractionBox[
     RowBox[{"A", " ", 
      RowBox[{"(", 
       RowBox[{
        RowBox[{"2", " ", "A", " ", 
         SuperscriptBox[
          RowBox[{"(", 
           RowBox[{"d", "+", "Kd"}], ")"}], "2"]}], "+", 
        RowBox[{"Kd", " ", 
         RowBox[{"(", 
          RowBox[{"d", "+", "Kd", "+", 
           RowBox[{"KA", " ", "Kd"}]}], ")"}], " ", "Kdim"}]}], ")"}]}], 
     RowBox[{
      SuperscriptBox["Kd", "2"], " ", "Kdim"}]], "\[Equal]", "RAF"}], ",", 
   RowBox[{
    RowBox[{"d", "+", 
     FractionBox[
      RowBox[{"A", " ", "d"}], "Kd"], "+", 
     FractionBox[
      RowBox[{"2", " ", 
       SuperscriptBox["A", "2"], " ", "d", " ", 
       RowBox[{"(", 
        RowBox[{"d", "+", "Kd"}], ")"}]}], 
      RowBox[{
       SuperscriptBox["Kd", "2"], " ", "Kdim"}]]}], "\[Equal]", "DTOT"}]}], 
  "}"}]], "EquationNumbered",
 CellChangeTimes->{3.8129938507178726`*^9, 
  3.8448845246941533`*^9},ExpressionUUID->"977498e6-7586-45a3-97c7-\
bb9869c17c5c"],

Cell["\<\
A simultaneous solution to both the above conservation equations is unwieldy \
and hard to obtain. Instead, we find partial solutions for kinase protomers \
as a function of free drug and then free drug as a function of the total drug \
and the kinase protomers.\
\>", "Text",
 CellChangeTimes->{{3.769268480156312*^9, 3.7692685358509054`*^9}, {
   3.769268566916627*^9, 3.7692686085566883`*^9}, 3.9110771767285647`*^9, {
   3.9142674823642626`*^9, 3.914267498008627*^9}, {3.914267529310973*^9, 
   3.9142675301046324`*^9}},ExpressionUUID->"241d44ca-5439-40d1-88ff-\
3f407492fc12"],

Cell[BoxData[{
 RowBox[{
  RowBox[{
   RowBox[{"SimplifyPars", "[", "x_", "]"}], ":=", 
   RowBox[{"Simplify", "[", 
    RowBox[{"x", ",", 
     RowBox[{"{", 
      RowBox[{
       RowBox[{"RAF", ">", "0"}], ",", 
       RowBox[{"DTOT", ">", "0"}], ",", 
       RowBox[{"Kd", ">", "0"}], ",", 
       RowBox[{"Kdim", ">", "0"}], ",", 
       RowBox[{"KA", ">", "0"}], ",", 
       RowBox[{"d", ">", "0"}]}], "}"}]}], "]"}]}], 
  ";"}], "\[IndentingNewLine]", 
 RowBox[{
  RowBox[{
   RowBox[{"sol21A", "=", 
    RowBox[{
     RowBox[{"SimplifyPars", "[", 
      RowBox[{"Solve", "[", 
       RowBox[{
        RowBox[{"eqnsconsrv", "[", 
         RowBox[{"[", "1", "]"}], "]"}], ",", "A"}], "]"}], "]"}], "[", 
     RowBox[{"[", "2", "]"}], "]"}]}], ";"}], "  ", 
  RowBox[{"(*", 
   RowBox[{"Second", " ", "solution", " ", "is", " ", "positive"}], 
   "*)"}]}], "\[IndentingNewLine]", 
 RowBox[{
  RowBox[{
   RowBox[{"sol21d", "=", 
    RowBox[{
     RowBox[{"SimplifyPars", "[", 
      RowBox[{"Solve", "[", 
       RowBox[{
        RowBox[{"eqnsconsrv", "[", 
         RowBox[{"[", "2", "]"}], "]"}], ",", "d"}], "]"}], "]"}], "[", 
     RowBox[{"[", "2", "]"}], "]"}]}], " ", ";"}], 
  RowBox[{"(*", 
   RowBox[{"Second", " ", "solution", " ", "is", " ", "positive"}], 
   "*)"}]}]}], "Input",
 CellChangeTimes->{{3.7692048471231923`*^9, 3.769204893862154*^9}, {
   3.76920497064507*^9, 3.7692050944975214`*^9}, {3.7692051323859997`*^9, 
   3.7692051514924307`*^9}, 3.7692052273412123`*^9, {3.769265303470145*^9, 
   3.7692653221119733`*^9}, {3.769265358603253*^9, 3.769265393912998*^9}, {
   3.7692654276106925`*^9, 3.769265462871611*^9}, {3.7692660477712846`*^9, 
   3.7692660513184977`*^9}, {3.7692663939422703`*^9, 
   3.7692664234293437`*^9}, {3.7692681049231358`*^9, 3.769268105891485*^9}, {
   3.7692682434167233`*^9, 3.7692682738420897`*^9}, {3.7692683203389816`*^9, 
   3.7692683654636745`*^9}, {3.769436803124284*^9, 3.7694368039228525`*^9}, {
   3.812208796618473*^9, 3.812208800884694*^9}, 3.8448845247098045`*^9, {
   3.8448854459345846`*^9, 3.8448854548496084`*^9}, {3.8449405070626626`*^9, 
   3.8449405419937086`*^9}},
 CellLabel->"In[6]:=",ExpressionUUID->"f519c45d-ccae-4e13-9dae-232c24c8ad8b"],

Cell["\<\
We estimate the total activity by counting all of the drug-free protomers \
which occur within a partly active or fully active dimer. Substituting the \
above solution into the expression for Raf activity and dividing by total RAF \
concentration, we obtain the proportionate activity as a function of total \
drug and other parameters.\
\>", "Text",
 CellChangeTimes->{{3.7692051569956264`*^9, 3.7692052249831033`*^9}, {
   3.7692053058924074`*^9, 3.7692053326957016`*^9}, {3.7692665900295753`*^9, 
   3.7692665948921833`*^9}, 3.7692684645670233`*^9, {3.7692686287467785`*^9, 
   3.7692686294649706`*^9}},ExpressionUUID->"cbc09516-f6af-4276-98dd-\
cecd3238e3c0"],

Cell[BoxData[{
 RowBox[{
  RowBox[{"RafActivity", "[", "vars_", "]"}], ":=", " ", 
  RowBox[{
   RowBox[{"2", " ", 
    RowBox[{"vars", "[", 
     RowBox[{"[", "4", "]"}], "]"}]}], " ", "+", " ", 
   RowBox[{"vars", "[", 
    RowBox[{"[", "6", "]"}], "]"}]}]}], "\[IndentingNewLine]", 
 RowBox[{
  RowBox[{"fnActiveRAF", "=", 
   RowBox[{"SimplifyPars", "[", 
    RowBox[{
     RowBox[{
      RowBox[{
       RowBox[{"RafActivity", "[", "vars", "]"}], "/", "RAF"}], "/.", 
      "rep21"}], "/.", "sol21A"}], "]"}]}], ";"}], "\[IndentingNewLine]", 
 RowBox[{
  RowBox[{"repratios", "=", 
   RowBox[{"{", 
    RowBox[{
     RowBox[{"Kdim", "\[Rule]", 
      FractionBox["RAF", 
       SubscriptBox["RAF", "rel"]]}], ",", 
     RowBox[{"d", "\[Rule]", 
      RowBox[{"Kd", " ", 
       SubscriptBox["d", "rel"]}]}]}], "}"}]}], ";"}], "\[IndentingNewLine]", 
 RowBox[{
  RowBox[{"fnActiveRAFbase", "=", 
   RowBox[{"SimplifyPars", "[", 
    RowBox[{"FullSimplify", "[", 
     RowBox[{"fnActiveRAF", "/.", "repratios"}], "]"}], "]"}]}], 
  ";"}], "\[IndentingNewLine]", 
 RowBox[{
  RowBox[{"fnActiveRAF2", "=", 
   RowBox[{"SimplifyPars", "[", 
    RowBox[{"fnActiveRAFbase", "//.", 
     RowBox[{"{", 
      RowBox[{
       RowBox[{
        RowBox[{"(", 
         RowBox[{"1", "+", "KA", "+", 
          SubscriptBox["d", "rel"]}], ")"}], "\[Rule]", "E1"}], ",", 
       RowBox[{
        SubscriptBox["RAF", "rel"], "\[Rule]", 
        RowBox[{
         RowBox[{"E2", "/", 
          SuperscriptBox[
           RowBox[{"(", 
            RowBox[{"1", "+", 
             SubscriptBox["d", "rel"]}], ")"}], "2"]}], "/", "8"}]}]}], 
      "}"}]}], "]"}]}], ";"}]}], "Input",
 CellChangeTimes->{{3.769205220141611*^9, 3.769205289672014*^9}, {
   3.769205345593025*^9, 3.769205353284094*^9}, {3.7692054655437536`*^9, 
   3.7692054685969486`*^9}, {3.769265526917851*^9, 3.7692655613369493`*^9}, {
   3.7692655940807266`*^9, 3.7692657331243925`*^9}, {3.7692657719746237`*^9, 
   3.769265864876149*^9}, {3.7692658997040854`*^9, 3.7692659006156936`*^9}, {
   3.769266749046686*^9, 3.769266750912019*^9}, {3.769268445259807*^9, 
   3.76926844899031*^9}, {3.769268639956765*^9, 3.769268644269384*^9}, {
   3.769268830483199*^9, 3.7692688709844255`*^9}, {3.7692689173114767`*^9, 
   3.769269038442933*^9}, {3.769269089183334*^9, 3.769269285211043*^9}, {
   3.7692695137259455`*^9, 3.7692695528466825`*^9}, {3.769269651781829*^9, 
   3.76926965421002*^9}, {3.7694368136077976`*^9, 3.7694368142564898`*^9}, {
   3.7694375986201754`*^9, 3.7694376029376187`*^9}, {3.7694382649841013`*^9, 
   3.769438269629182*^9}, {3.769439034726965*^9, 3.7694390745272303`*^9}, {
   3.812214333570692*^9, 3.812214391783123*^9}, {3.8123859575711336`*^9, 
   3.812386008423128*^9}, {3.8123860614959884`*^9, 3.8123861254690137`*^9}, 
   3.831474994890194*^9, {3.8319208702531366`*^9, 3.831920870955785*^9}, {
   3.8319211759273367`*^9, 3.8319211759273367`*^9}, {3.8319237689036894`*^9, 
   3.8319237970863533`*^9}, {3.831923844715188*^9, 3.831923850773985*^9}, {
   3.831924074308251*^9, 3.8319240757594156`*^9}, {3.844884029603563*^9, 
   3.844884055356397*^9}, {3.8448845247098045`*^9, 3.8448845247098045`*^9}, 
   3.8448854459345846`*^9, 3.8449428756207485`*^9, {3.911077193824809*^9, 
   3.9110772019455085`*^9}},
 CellLabel->"In[9]:=",ExpressionUUID->"100e0235-251b-47f8-9166-793cb4e60872"],

Cell[BoxData[
 FractionBox[
  SuperscriptBox[
   RowBox[{"(", 
    RowBox[{"1", "+", "KA", "+", 
     SubscriptBox["d", "rel"], "-", 
     SqrtBox[
      RowBox[{
       SuperscriptBox[
        RowBox[{"(", 
         RowBox[{"1", "+", "KA", "+", 
          SubscriptBox["d", "rel"]}], ")"}], "2"], "+", 
       RowBox[{"8", " ", 
        SuperscriptBox[
         RowBox[{"(", 
          RowBox[{"1", "+", 
           SubscriptBox["d", "rel"]}], ")"}], "2"], " ", 
        SubscriptBox["RAF", "rel"]}]}]]}], ")"}], "2"], 
  RowBox[{"8", " ", 
   SuperscriptBox[
    RowBox[{"(", 
     RowBox[{"1", "+", 
      SubscriptBox["d", "rel"]}], ")"}], "3"], " ", 
   SubscriptBox["RAF", "rel"]}]]], "EquationNumbered",
 CellChangeTimes->{3.812993859734352*^9},
 CellLabel->"Out[11]=",ExpressionUUID->"4452da2c-52f0-4a90-bd73-9350e8aceacf"],

Cell[BoxData[
 FractionBox[
  SuperscriptBox[
   RowBox[{"(", 
    RowBox[{"E1", "-", 
     SqrtBox[
      RowBox[{
       SuperscriptBox["E1", "2"], "+", "E2"}]]}], ")"}], "2"], 
  RowBox[{"E2", " ", 
   RowBox[{"(", 
    RowBox[{"1", "+", 
     SubscriptBox["d", "rel"]}], ")"}]}]]], "EquationNumbered",
 CellChangeTimes->{
  3.8129938597444916`*^9, {3.8319220721931653`*^9, 3.8319220766492276`*^9}, {
   3.83192275108638*^9, 3.831922773191526*^9}},
 CounterBoxOptions->{BaseStyle->"EquationNumbered",
 CounterFunction:>Identity},
 CellLabel->"Out[12]=",ExpressionUUID->"30b848f2-d498-456d-976c-00d6d27910d2"],

Cell["\<\
Note that the above equations represent the total active RAF protomers in \
proportion to the total RAF kinase as a function of unbound drug (d). In \
order to analytically establish parameter values which correspond to \
activation of the kinase, we find the first derivative of this function \
(equation 6) and search for it\[CloseCurlyQuote]s physiological zeroes \
(equation 8).\
\>", "Text",
 CellChangeTimes->{{3.8314750261787057`*^9, 3.831475036190924*^9}, {
  3.8324318762945156`*^9, 3.832431882900982*^9}, {3.9142676224173546`*^9, 
  3.914267631101474*^9}},ExpressionUUID->"120a68fd-32da-4e81-8af9-\
63361e6d0690"],

Cell[CellGroupData[{

Cell[BoxData[{
 RowBox[{
  RowBox[{
   RowBox[{"RafDimers", "[", "eqns_", "]"}], ":=", 
   RowBox[{"(", 
    RowBox[{
     RowBox[{"eqns", "[", 
      RowBox[{"[", "4", "]"}], "]"}], "+", 
     RowBox[{"eqns", "[", 
      RowBox[{"[", "6", "]"}], "]"}], "+", 
     RowBox[{"eqns", "[", 
      RowBox[{"[", "7", "]"}], "]"}]}], ")"}]}], ";"}], "\[IndentingNewLine]", 
 RowBox[{"fnDimers", "=", 
  RowBox[{"FullSimplify", "[", 
   RowBox[{"SimplifyPars", "[", 
    RowBox[{
     RowBox[{"(", 
      RowBox[{
       RowBox[{
        RowBox[{
         RowBox[{"RafDimers", "[", "vars", "]"}], "/", "RAF"}], "/.", 
        "rep21"}], "/.", "sol21A"}], ")"}], "/.", "repratios"}], "]"}], 
   "]"}]}], "\[IndentingNewLine]", 
 RowBox[{"fnDimers", "/", "fnActiveRAF"}]}], "Input",
 CellChangeTimes->{{3.8319238615172873`*^9, 3.83192390513754*^9}, {
   3.831923943703373*^9, 3.8319239810051637`*^9}, {3.83192408057911*^9, 
   3.8319240873711205`*^9}, 3.8448845247098045`*^9, 3.8448854459345846`*^9, 
   3.844942876862909*^9},
 CellLabel->"In[14]:=",ExpressionUUID->"5bad550b-2ade-4d5b-afaf-b279222ac83c"],

Cell[BoxData[
 FractionBox[
  SuperscriptBox[
   RowBox[{"(", 
    RowBox[{"1", "+", "KA", "+", 
     SubscriptBox["d", "rel"], "-", 
     SqrtBox[
      RowBox[{
       SuperscriptBox[
        RowBox[{"(", 
         RowBox[{"1", "+", "KA", "+", 
          SubscriptBox["d", "rel"]}], ")"}], "2"], "+", 
       RowBox[{"8", " ", 
        SuperscriptBox[
         RowBox[{"(", 
          RowBox[{"1", "+", 
           SubscriptBox["d", "rel"]}], ")"}], "2"], " ", 
        SubscriptBox["RAF", "rel"]}]}]]}], ")"}], "2"], 
  RowBox[{"16", " ", 
   SuperscriptBox[
    RowBox[{"(", 
     RowBox[{"1", "+", 
      SubscriptBox["d", "rel"]}], ")"}], "2"], " ", 
   SubscriptBox["RAF", "rel"]}]]], "Output",
 CellChangeTimes->{{3.8319239248901024`*^9, 3.831923981864211*^9}, 
   3.8319298934193954`*^9, 3.832084726740429*^9, 3.832168607961856*^9, 
   3.83243145712319*^9, 3.844943035895135*^9, 3.844968573669866*^9, 
   3.8449686073792458`*^9, 3.844969044513692*^9, 3.8449698593250675`*^9, 
   3.9109865236399603`*^9, 3.9110772111042604`*^9, 3.9160615978240137`*^9},
 CellLabel->"Out[15]=",ExpressionUUID->"6af932db-0835-409d-a970-56b777cc28a2"],

Cell[BoxData[
 FractionBox[
  RowBox[{
   SuperscriptBox[
    RowBox[{"(", 
     RowBox[{"d", "+", "Kd"}], ")"}], "3"], " ", "RAF", " ", 
   SuperscriptBox[
    RowBox[{"(", 
     RowBox[{"1", "+", "KA", "+", 
      SubscriptBox["d", "rel"], "-", 
      SqrtBox[
       RowBox[{
        SuperscriptBox[
         RowBox[{"(", 
          RowBox[{"1", "+", "KA", "+", 
           SubscriptBox["d", "rel"]}], ")"}], "2"], "+", 
        RowBox[{"8", " ", 
         SuperscriptBox[
          RowBox[{"(", 
           RowBox[{"1", "+", 
            SubscriptBox["d", "rel"]}], ")"}], "2"], " ", 
         SubscriptBox["RAF", "rel"]}]}]]}], ")"}], "2"]}], 
  RowBox[{"2", " ", "Kd", " ", "Kdim", " ", 
   SuperscriptBox[
    RowBox[{"(", 
     RowBox[{"d", "+", "Kd", "+", 
      RowBox[{"KA", " ", "Kd"}], "-", 
      SqrtBox[
       FractionBox[
        RowBox[{
         RowBox[{
          SuperscriptBox[
           RowBox[{"(", 
            RowBox[{"d", "+", "Kd", "+", 
             RowBox[{"KA", " ", "Kd"}]}], ")"}], "2"], " ", "Kdim"}], "+", 
         RowBox[{"8", " ", 
          SuperscriptBox[
           RowBox[{"(", 
            RowBox[{"d", "+", "Kd"}], ")"}], "2"], " ", "RAF"}]}], "Kdim"]]}],
      ")"}], "2"], " ", 
   SuperscriptBox[
    RowBox[{"(", 
     RowBox[{"1", "+", 
      SubscriptBox["d", "rel"]}], ")"}], "2"], " ", 
   SubscriptBox["RAF", "rel"]}]]], "Output",
 CellChangeTimes->{{3.8319239248901024`*^9, 3.831923981864211*^9}, 
   3.8319298934193954`*^9, 3.832084726740429*^9, 3.832168607961856*^9, 
   3.83243145712319*^9, 3.844943035895135*^9, 3.844968573669866*^9, 
   3.8449686073792458`*^9, 3.844969044513692*^9, 3.8449698593250675`*^9, 
   3.9109865236399603`*^9, 3.9110772111042604`*^9, 3.9160615978437366`*^9},
 CellLabel->"Out[16]=",ExpressionUUID->"bcc5694e-792b-48b7-ac9f-73491d8911ca"]
}, Open  ]]
}, Closed]],

Cell[CellGroupData[{

Cell["1.1.2. Baseline Signaling (drug-free)", "Subsubsection",
 CellChangeTimes->{{3.812385908612563*^9, 3.812385920080598*^9}, {
  3.833159643863964*^9, 3.8331596657361794`*^9}, {3.8449391460189495`*^9, 
  3.8449391461036386`*^9}, {3.911077227134762*^9, 
  3.9110772272253113`*^9}},ExpressionUUID->"4b249c31-ad20-433e-9318-\
2b0111eefa7e"],

Cell[BoxData[{
 RowBox[{
  RowBox[{"baselineActiveRAF", "=", 
   RowBox[{"fnActiveRAFbase", "/.", 
    RowBox[{
     SubscriptBox["d", "rel"], "\[Rule]", "0"}]}]}], 
  ";"}], "\[IndentingNewLine]", 
 RowBox[{
  RowBox[{"rep1", "=", 
   RowBox[{"{", 
    RowBox[{
     SubscriptBox["RAF", "rel"], "\[Rule]", 
     RowBox[{"E3", " ", 
      RowBox[{
       SuperscriptBox[
        RowBox[{"(", 
         RowBox[{"1", "+", "KA"}], ")"}], "2"], "/", "8"}]}]}], "}"}]}], 
  ";"}], "\[IndentingNewLine]", 
 RowBox[{
  RowBox[{"baselineActiveRAF1", "=", 
   RowBox[{"SimplifyPars", "[", 
    RowBox[{"baselineActiveRAF", "/.", "rep1"}], "]"}]}], 
  ";"}], "\[IndentingNewLine]", 
 RowBox[{
  RowBox[{"SimplifyPars", "[", 
   RowBox[{
    RowBox[{"D", "[", 
     RowBox[{"baselineActiveRAF1", ",", "E3"}], "]"}], "/.", "rep1"}], "]"}], 
  ";"}]}], "Input",
 CellChangeTimes->{{3.8123859215610027`*^9, 3.812385936919848*^9}, {
   3.8123861495330424`*^9, 3.812386224346416*^9}, {3.812386278673541*^9, 
   3.812386294471064*^9}, {3.8123863259077187`*^9, 3.8123863683020535`*^9}, {
   3.8123864109056587`*^9, 3.8123864240308285`*^9}, {3.8319211091015835`*^9, 
   3.8319211176118765`*^9}, 3.8319211759429626`*^9, {3.8448840693954086`*^9, 
   3.844884069778673*^9}, {3.9110773568639965`*^9, 
   3.911077362077219*^9}},ExpressionUUID->"6892ce34-26b3-434b-b0b4-\
5dfe2d024dfc"],

Cell[BoxData[
 FractionBox[
  SuperscriptBox[
   RowBox[{"(", 
    RowBox[{
     RowBox[{"-", "1"}], "+", 
     SqrtBox[
      RowBox[{"1", "+", "E3"}]]}], ")"}], "2"], "E3"]], "EquationNumbered",
 CellChangeTimes->{3.812993866373395*^9},
 CellLabel->"Out[15]=",ExpressionUUID->"56e5af55-df78-4644-867b-4d98d4b9259b"],

Cell[BoxData[
 FractionBox[
  SuperscriptBox[
   RowBox[{"(", 
    RowBox[{
     RowBox[{"-", "1"}], "+", 
     SqrtBox[
      RowBox[{"1", "+", "E3"}]]}], ")"}], "2"], 
  RowBox[{
   SuperscriptBox["E3", "2"], " ", 
   SqrtBox[
    RowBox[{"1", "+", "E3"}]]}]]], "EquationNumbered",
 CellChangeTimes->{3.8129938663890696`*^9, 3.8319293837335215`*^9},
 CellLabel->"Out[16]=",ExpressionUUID->"1a68cea2-48ea-4f0e-b62e-56d3a9921a4c"],

Cell["\<\
The derivative of baseline signaling relative to E3 is a positive definite \
function. Therefore, baseline signaling is a monotonically proportionate to \
E3, which is in turn, monotonically proportionate to RAF concentration and \
monotonically inverse relationship to KA.\
\>", "Text",
 CellChangeTimes->{{3.8123862441533103`*^9, 3.812386274350785*^9}, {
  3.812386377540579*^9, 
  3.8123864833252983`*^9}},ExpressionUUID->"7be0926c-e1cd-4b34-9e08-\
93fd4c4cf049"],

Cell[TextData[{
 "Hence in the base model, increasing KA decreases baseline signaling and \
increasing ",
 Cell[BoxData[
  FormBox[
   RowBox[{
    SubscriptBox["RAF", "rel"], " "}], TraditionalForm]],ExpressionUUID->
  "152a2e3b-d8d1-4d0a-919a-33c871b8c17b"],
 " increases baseline signaling."
}], "Text",
 CellChangeTimes->{{3.8123862441533103`*^9, 3.812386274350785*^9}, {
   3.812386377540579*^9, 3.812386508943284*^9}, 
   3.831493576900573*^9},ExpressionUUID->"71eedcd7-2335-4f49-beff-\
ab812b9b1fc0"]
}, Closed]],

Cell[CellGroupData[{

Cell["\<\
1.1.3. Conditions on parameter regions for activation in response to the drug\
\>", "Subsubsection",
 CellChangeTimes->{{3.769352693017748*^9, 3.7693527442245555`*^9}, 
   3.8319232589041615`*^9, {3.833159646729958*^9, 3.833159664629573*^9}, {
   3.844939146889653*^9, 3.844939147021062*^9}, {3.9110772285302896`*^9, 
   3.911077233762641*^9}},ExpressionUUID->"6a32dd32-8432-4073-bc05-\
5c16fa297593"],

Cell[BoxData[
 RowBox[{
  RowBox[{"dfn12", "=", 
   RowBox[{"SimplifyPars", "[", 
    RowBox[{"D", "[", 
     RowBox[{"fnActiveRAFbase", ",", 
      SubscriptBox["d", "rel"]}], "]"}], "]"}]}], ";"}]], "Input",
 CellChangeTimes->{{3.755541810342499*^9, 3.7555418608619113`*^9}, {
   3.755541978622472*^9, 3.7555419807907124`*^9}, {3.7555571218326187`*^9, 
   3.7555571219456987`*^9}, {3.7556152697929463`*^9, 3.755615271368307*^9}, {
   3.755615528332312*^9, 3.7556155322520323`*^9}, {3.755615647889366*^9, 
   3.755615736790206*^9}, {3.7556192151498156`*^9, 3.7556192592915344`*^9}, {
   3.755619311851678*^9, 3.75561931599358*^9}, {3.7556396242742844`*^9, 
   3.755639637221635*^9}, {3.7590911604934464`*^9, 3.759091242876088*^9}, {
   3.759091274647378*^9, 3.759091275112709*^9}, 3.7646075097588253`*^9, {
   3.7692693888047943`*^9, 3.769269390671215*^9}, {3.7692695640617847`*^9, 
   3.7692696334602895`*^9}, {3.7692696651592636`*^9, 3.7692696859256325`*^9}, 
   3.769436826714548*^9, {3.8129938947361474`*^9, 3.8129939100528193`*^9}, 
   3.831920887884055*^9, 3.8319211759429626`*^9, {3.8448840776559715`*^9, 
   3.844884078057025*^9}, {3.9110773723538036`*^9, 
   3.9110773842922306`*^9}},ExpressionUUID->"dabd341b-e36e-4b33-b49c-\
01595556a842"],

Cell[BoxData[
 RowBox[{
  FractionBox["1", 
   RowBox[{"8", " ", 
    SuperscriptBox[
     RowBox[{"(", 
      RowBox[{"1", "+", 
       SubscriptBox["d", "rel"]}], ")"}], "4"], " ", 
    SubscriptBox["RAF", "rel"]}]], 
  RowBox[{
   RowBox[{"(", 
    RowBox[{"1", "+", "KA", "+", 
     SubscriptBox["d", "rel"], "-", 
     SqrtBox[
      RowBox[{
       SuperscriptBox[
        RowBox[{"(", 
         RowBox[{"1", "+", "KA", "+", 
          SubscriptBox["d", "rel"]}], ")"}], "2"], "+", 
       RowBox[{"8", " ", 
        SuperscriptBox[
         RowBox[{"(", 
          RowBox[{"1", "+", 
           SubscriptBox["d", "rel"]}], ")"}], "2"], " ", 
        SubscriptBox["RAF", "rel"]}]}]]}], ")"}], " ", 
   RowBox[{"(", 
    RowBox[{
     RowBox[{"2", " ", 
      RowBox[{"(", 
       RowBox[{"1", "+", 
        SubscriptBox["d", "rel"]}], ")"}], " ", 
      RowBox[{"(", 
       RowBox[{"1", "-", 
        FractionBox[
         RowBox[{"1", "+", "KA", "+", 
          SubscriptBox["d", "rel"], "+", 
          RowBox[{"8", " ", 
           RowBox[{"(", 
            RowBox[{"1", "+", 
             SubscriptBox["d", "rel"]}], ")"}], " ", 
           SubscriptBox["RAF", "rel"]}]}], 
         SqrtBox[
          RowBox[{
           SuperscriptBox[
            RowBox[{"(", 
             RowBox[{"1", "+", "KA", "+", 
              SubscriptBox["d", "rel"]}], ")"}], "2"], "+", 
           RowBox[{"8", " ", 
            SuperscriptBox[
             RowBox[{"(", 
              RowBox[{"1", "+", 
               SubscriptBox["d", "rel"]}], ")"}], "2"], " ", 
            SubscriptBox["RAF", "rel"]}]}]]]}], ")"}]}], "-", 
     RowBox[{"3", " ", 
      RowBox[{"(", 
       RowBox[{"1", "+", "KA", "+", 
        SubscriptBox["d", "rel"], "-", 
        SqrtBox[
         RowBox[{
          SuperscriptBox[
           RowBox[{"(", 
            RowBox[{"1", "+", "KA", "+", 
             SubscriptBox["d", "rel"]}], ")"}], "2"], "+", 
          RowBox[{"8", " ", 
           SuperscriptBox[
            RowBox[{"(", 
             RowBox[{"1", "+", 
              SubscriptBox["d", "rel"]}], ")"}], "2"], " ", 
           SubscriptBox["RAF", "rel"]}]}]]}], ")"}]}]}], 
    ")"}]}]}]], "EquationNumbered",
 CellChangeTimes->{{3.8129938952226067`*^9, 3.81299391586959*^9}},
 CellLabel->"Out[18]=",ExpressionUUID->"d4a22cb9-1438-4300-ab1c-2c52bc87d82b"],

Cell[CellGroupData[{

Cell[BoxData[
 RowBox[{"Simplify", "[", 
  RowBox[{
   RowBox[{"SimplifyPars", "[", 
    RowBox[{"dfn12", "//.", 
     RowBox[{"{", 
      RowBox[{
       RowBox[{
        RowBox[{"(", 
         RowBox[{"1", "+", "KA", "+", 
          SubscriptBox["d", "rel"]}], ")"}], "\[Rule]", "E1"}], ",", 
       RowBox[{
        SubscriptBox["RAF", "rel"], "\[Rule]", 
        RowBox[{"(", 
         RowBox[{
          RowBox[{"E2", "/", 
           SuperscriptBox[
            RowBox[{"(", 
             RowBox[{"1", "+", 
              SubscriptBox["d", "rel"]}], ")"}], "2"]}], "/", "8"}], 
         ")"}]}]}], "}"}]}], "]"}], ",", 
   RowBox[{"{", 
    RowBox[{
     RowBox[{"E1", ">", "0"}], ",", 
     RowBox[{"E2", ">", "0"}]}], "}"}]}], "]"}]], "Input",
 CellChangeTimes->{{3.83148934340346*^9, 3.8314893619530306`*^9}, {
  3.8314894038589935`*^9, 3.831489440238714*^9}, {3.8319208905440626`*^9, 
  3.8319209074350414`*^9}},
 CellLabel->"In[27]:=",ExpressionUUID->"d2dc2711-7657-4541-811a-f99b23744878"],

Cell[BoxData[
 FractionBox[
  RowBox[{
   RowBox[{"(", 
    RowBox[{"E1", "-", 
     SqrtBox[
      RowBox[{
       SuperscriptBox["E1", "2"], "+", "E2"}]]}], ")"}], " ", 
   RowBox[{"(", 
    RowBox[{
     RowBox[{"3", " ", 
      RowBox[{"(", 
       RowBox[{
        RowBox[{"-", "E1"}], "+", 
        SqrtBox[
         RowBox[{
          SuperscriptBox["E1", "2"], "+", "E2"}]]}], ")"}]}], "+", 
     RowBox[{"2", " ", 
      RowBox[{"(", 
       RowBox[{"1", "+", 
        SubscriptBox["d", "rel"]}], ")"}], " ", 
      RowBox[{"(", 
       RowBox[{"1", "-", 
        FractionBox[
         RowBox[{"E1", "+", 
          FractionBox["E2", 
           RowBox[{"1", "+", 
            SubscriptBox["d", "rel"]}]]}], 
         SqrtBox[
          RowBox[{
           SuperscriptBox["E1", "2"], "+", "E2"}]]]}], ")"}]}]}], ")"}]}], 
  RowBox[{"E2", " ", 
   SuperscriptBox[
    RowBox[{"(", 
     RowBox[{"1", "+", 
      SubscriptBox["d", "rel"]}], ")"}], "2"]}]]], "Output",
 CellChangeTimes->{{3.8314893496277685`*^9, 3.83148938220708*^9}, {
   3.8314894229355*^9, 3.8314894464476614`*^9}, 3.831929908465158*^9, 
   3.8320847422034435`*^9, 3.8324315185775566`*^9, 3.9109865254436283`*^9, 
   3.911077388321932*^9},
 CellLabel->"Out[27]=",ExpressionUUID->"0768a429-7079-4fe9-ba80-bfa49c84a281"]
}, Open  ]],

Cell["We solve the equation for roots. ", "Text",
 CellChangeTimes->{{3.755616011649972*^9, 3.755616017298216*^9}, {
   3.7556162954979105`*^9, 3.755616319122348*^9}, 3.7645970962275047`*^9, {
   3.764618521544237*^9, 3.7646185260131917`*^9}, {3.914267672256337*^9, 
   3.914267678881595*^9}, {3.914267722774208*^9, 
   3.914267757530919*^9}},ExpressionUUID->"648f4fa4-5262-491d-a7da-\
237301bccc53"],

Cell[BoxData[
 RowBox[{
  RowBox[{"zeroes", "=", 
   RowBox[{"SimplifyPars", "[", 
    RowBox[{"Solve", "[", 
     RowBox[{
      RowBox[{"dfn12", "\[Equal]", "0"}], ",", 
      SubscriptBox["d", "rel"], ",", 
      RowBox[{"VerifySolutions", "\[Rule]", "True"}]}], "]"}], "]"}]}], 
  ";"}]], "Input",
 CellChangeTimes->{{3.755541989072197*^9, 3.7555420037094855`*^9}, {
   3.7555448520523195`*^9, 3.7555448726056957`*^9}, {3.755544917757202*^9, 
   3.755544930580393*^9}, {3.755544971180496*^9, 3.7555449951722126`*^9}, {
   3.7556152155154743`*^9, 3.7556152173406396`*^9}, {3.7556155593795424`*^9, 
   3.75561558823169*^9}, {3.7556158119219775`*^9, 3.7556158357473307`*^9}, {
   3.7556159869586897`*^9, 3.7556159923967276`*^9}, 3.7590911798731813`*^9, {
   3.7590912606104107`*^9, 3.759091312740535*^9}, 3.7646075098213253`*^9, {
   3.7692697119381285`*^9, 3.7692697289151955`*^9}, 3.76943683146959*^9, 
   3.81299392247276*^9, 3.8319209118697786`*^9, {3.911077391697302*^9, 
   3.9110774069342*^9}},ExpressionUUID->"3412a230-64d4-44e6-875a-\
59de18b223c8"],

Cell[BoxData[
 RowBox[{"{", 
  RowBox[{
   RowBox[{"{", 
    RowBox[{
     SubscriptBox["d", "rel"], "\[Rule]", 
     RowBox[{"-", 
      FractionBox[
       RowBox[{"1", "+", "KA", "+", 
        RowBox[{"8", " ", 
         SubscriptBox["RAF", "rel"]}], "+", 
        RowBox[{"2", " ", "KA", " ", 
         SqrtBox[
          RowBox[{"1", "+", 
           RowBox[{"6", " ", 
            SubscriptBox["RAF", "rel"]}]}]]}]}], 
       RowBox[{"1", "+", 
        RowBox[{"8", " ", 
         SubscriptBox["RAF", "rel"]}]}]]}]}], "}"}], ",", 
   RowBox[{"{", 
    RowBox[{
     SubscriptBox["d", "rel"], "\[Rule]", 
     RowBox[{"-", 
      FractionBox[
       RowBox[{"1", "+", "KA", "+", 
        RowBox[{"8", " ", 
         SubscriptBox["RAF", "rel"]}], "-", 
        RowBox[{"2", " ", "KA", " ", 
         SqrtBox[
          RowBox[{"1", "+", 
           RowBox[{"6", " ", 
            SubscriptBox["RAF", "rel"]}]}]]}]}], 
       RowBox[{"1", "+", 
        RowBox[{"8", " ", 
         SubscriptBox["RAF", "rel"]}]}]]}]}], "}"}]}], 
  "}"}]], "EquationNumbered",
 CellChangeTimes->{3.8129939230156546`*^9},
 CellLabel->"Out[19]=",ExpressionUUID->"ca046f86-b559-4907-948c-f3e82f52a23d"],

Cell["\<\
The first solution is negative definite (non physiological). Below, we derive \
the rules (expression 13) which allow the second solution to be positive\
\>", "Text",
 CellChangeTimes->{{3.759091361547437*^9, 3.7590913680495505`*^9}, {
  3.769269749681785*^9, 3.7692698135732317`*^9}, {3.9142677711256175`*^9, 
  3.914267775925514*^9}},ExpressionUUID->"b328c4b5-38d1-4ec3-8648-\
b2ad706f5028"],

Cell[BoxData[
 RowBox[{
  RowBox[{"exist", "=", 
   RowBox[{"Reduce", "[", 
    RowBox[{
     RowBox[{"(", 
      RowBox[{
       RowBox[{"(", 
        RowBox[{
         SubscriptBox["d", "rel"], "/.", 
         RowBox[{"zeroes", "[", 
          RowBox[{"[", "2", "]"}], "]"}]}], ")"}], ">", "0"}], ")"}], "&&", 
     RowBox[{"(", 
      RowBox[{"KA", ">", "0"}], ")"}], "&&", 
     RowBox[{"(", 
      RowBox[{
       SubscriptBox["RAF", "rel"], ">", "0"}], ")"}]}], "]"}]}], 
  ";"}]], "Input",
 CellChangeTimes->{{3.759091395330793*^9, 3.7590914705945797`*^9}, {
   3.759092635935361*^9, 3.759092638528202*^9}, 3.7646075098525753`*^9, {
   3.769269834345808*^9, 3.769269849315876*^9}, 3.7694368345423703`*^9, 
   3.812993929793637*^9, 3.8319209167016697`*^9, {3.911077410573938*^9, 
   3.911077418328787*^9}},ExpressionUUID->"63fe4cf5-22cd-488a-a510-\
4db2f20a2d4c"],

Cell[BoxData[
 RowBox[{
  RowBox[{"KA", ">", "1"}], "&&", 
  RowBox[{"0", "<", 
   SubscriptBox["RAF", "rel"], "<", 
   RowBox[{
    FractionBox["1", "8"], " ", 
    RowBox[{"(", 
     RowBox[{
      RowBox[{"-", "1"}], "-", 
      RowBox[{"2", " ", "KA"}], "+", 
      RowBox[{"3", " ", 
       SuperscriptBox["KA", "2"]}]}], ")"}]}]}]}]], "EquationNumbered",
 CellChangeTimes->{{3.8129939302412853`*^9, 3.8129939324738503`*^9}},
 CellLabel->"Out[20]=",ExpressionUUID->"bc266be3-7a5d-40aa-bc73-0e86e66d1d9a"],

Cell["\<\
Hence with a sufficiently small ratio of raf concentration to dimerization \
constant ratio, the auto-inhibition mechanism can by itself mediate \
activation of the kinase in response to drug administration. In section next \
section we will show that our analytic results as a function of unbound drug \
concentration also extend to the complete case where we consider the \
relationship between unbound and bound drug. We have found that when the \
conditions defined in equation 8 are satisfied, the function has a critical \
point which could be a maxima, minima or constant valued function. To \
establish that these constraints imply existence of activation (maxima), we \
derive the second derivative in equation 9, find it\[CloseCurlyQuote]s value \
at the critical point in equation 10. \
\>", "Text",
 CellChangeTimes->{{3.7692703124754715`*^9, 3.7692704622175894`*^9}, {
  3.914267799693886*^9, 
  3.914267857720129*^9}},ExpressionUUID->"38e9ab2e-4a0e-40dd-b870-\
13b91d5865c2"],

Cell[BoxData[
 RowBox[{"d2fn12", "=", 
  RowBox[{"SimplifyPars", "[", 
   RowBox[{"D", "[", 
    RowBox[{"dfn12", ",", 
     SubscriptBox["d", "rel"]}], "]"}], "]"}]}]], "Input",
 CellChangeTimes->{
  3.7650568486607113`*^9, {3.7692702065179834`*^9, 3.769270223610836*^9}, 
   3.7694368388201976`*^9, 3.8129939841166162`*^9, 3.831920926762268*^9, 
   3.9110774232362194`*^9},
 CellLabel->"In[30]:=",ExpressionUUID->"8ca62de4-5e90-42a6-b81e-2b44755bb939"],

Cell[BoxData[
 RowBox[{
  FractionBox["1", 
   RowBox[{"8", " ", 
    SuperscriptBox[
     RowBox[{"(", 
      RowBox[{"1", "+", 
       SubscriptBox["d", "rel"]}], ")"}], "5"], " ", 
    SubscriptBox["RAF", "rel"]}]], 
  RowBox[{"(", 
   RowBox[{
    RowBox[{
     RowBox[{"(", 
      RowBox[{"1", "+", 
       SubscriptBox["d", "rel"]}], ")"}], " ", 
     RowBox[{"(", 
      RowBox[{"1", "+", "KA", "+", 
       SubscriptBox["d", "rel"], "-", 
       SqrtBox[
        RowBox[{
         SuperscriptBox[
          RowBox[{"(", 
           RowBox[{"1", "+", "KA", "+", 
            SubscriptBox["d", "rel"]}], ")"}], "2"], "+", 
         RowBox[{"8", " ", 
          SuperscriptBox[
           RowBox[{"(", 
            RowBox[{"1", "+", 
             SubscriptBox["d", "rel"]}], ")"}], "2"], " ", 
          SubscriptBox["RAF", "rel"]}]}]]}], ")"}], " ", 
     RowBox[{"(", 
      RowBox[{
       RowBox[{"-", "1"}], "-", 
       FractionBox[
        RowBox[{"16", " ", 
         SuperscriptBox["KA", "2"], " ", 
         RowBox[{"(", 
          RowBox[{"1", "+", 
           SubscriptBox["d", "rel"]}], ")"}], " ", 
         SubscriptBox["RAF", "rel"]}], 
        SuperscriptBox[
         RowBox[{"(", 
          RowBox[{
           SuperscriptBox[
            RowBox[{"(", 
             RowBox[{"1", "+", "KA", "+", 
              SubscriptBox["d", "rel"]}], ")"}], "2"], "+", 
           RowBox[{"8", " ", 
            SuperscriptBox[
             RowBox[{"(", 
              RowBox[{"1", "+", 
               SubscriptBox["d", "rel"]}], ")"}], "2"], " ", 
            SubscriptBox["RAF", "rel"]}]}], ")"}], 
         RowBox[{"3", "/", "2"}]]], "-", 
       FractionBox[
        RowBox[{"2", " ", 
         RowBox[{"(", 
          RowBox[{"1", "+", "KA", "+", 
           SubscriptBox["d", "rel"], "+", 
           RowBox[{"8", " ", 
            RowBox[{"(", 
             RowBox[{"1", "+", 
              SubscriptBox["d", "rel"]}], ")"}], " ", 
            SubscriptBox["RAF", "rel"]}]}], ")"}]}], 
        SqrtBox[
         RowBox[{
          SuperscriptBox[
           RowBox[{"(", 
            RowBox[{"1", "+", "KA", "+", 
             SubscriptBox["d", "rel"]}], ")"}], "2"], "+", 
          RowBox[{"8", " ", 
           SuperscriptBox[
            RowBox[{"(", 
             RowBox[{"1", "+", 
              SubscriptBox["d", "rel"]}], ")"}], "2"], " ", 
           SubscriptBox["RAF", "rel"]}]}]]], "+", 
       FractionBox[
        RowBox[{"3", " ", 
         RowBox[{"(", 
          RowBox[{"1", "+", "KA", "+", 
           RowBox[{"8", " ", 
            SubscriptBox["RAF", "rel"]}], "+", 
           RowBox[{
            SubscriptBox["d", "rel"], " ", 
            RowBox[{"(", 
             RowBox[{"1", "+", 
              RowBox[{"8", " ", 
               SubscriptBox["RAF", "rel"]}]}], ")"}]}]}], ")"}]}], 
        SqrtBox[
         RowBox[{
          SuperscriptBox[
           RowBox[{"(", 
            RowBox[{"1", "+", "KA", "+", 
             SubscriptBox["d", "rel"]}], ")"}], "2"], "+", 
          RowBox[{"8", " ", 
           SuperscriptBox[
            RowBox[{"(", 
             RowBox[{"1", "+", 
              SubscriptBox["d", "rel"]}], ")"}], "2"], " ", 
           SubscriptBox["RAF", "rel"]}]}]]]}], ")"}]}], "+", 
    RowBox[{
     RowBox[{"(", 
      RowBox[{"1", "+", 
       SubscriptBox["d", "rel"]}], ")"}], " ", 
     RowBox[{"(", 
      RowBox[{"1", "-", 
       FractionBox[
        RowBox[{"1", "+", "KA", "+", 
         SubscriptBox["d", "rel"], "+", 
         RowBox[{"8", " ", 
          RowBox[{"(", 
           RowBox[{"1", "+", 
            SubscriptBox["d", "rel"]}], ")"}], " ", 
          SubscriptBox["RAF", "rel"]}]}], 
        SqrtBox[
         RowBox[{
          SuperscriptBox[
           RowBox[{"(", 
            RowBox[{"1", "+", "KA", "+", 
             SubscriptBox["d", "rel"]}], ")"}], "2"], "+", 
          RowBox[{"8", " ", 
           SuperscriptBox[
            RowBox[{"(", 
             RowBox[{"1", "+", 
              SubscriptBox["d", "rel"]}], ")"}], "2"], " ", 
           SubscriptBox["RAF", "rel"]}]}]]]}], ")"}], " ", 
     RowBox[{"(", 
      RowBox[{
       RowBox[{"2", " ", 
        RowBox[{"(", 
         RowBox[{"1", "+", 
          SubscriptBox["d", "rel"]}], ")"}], " ", 
        RowBox[{"(", 
         RowBox[{"1", "-", 
          FractionBox[
           RowBox[{"1", "+", "KA", "+", 
            SubscriptBox["d", "rel"], "+", 
            RowBox[{"8", " ", 
             RowBox[{"(", 
              RowBox[{"1", "+", 
               SubscriptBox["d", "rel"]}], ")"}], " ", 
             SubscriptBox["RAF", "rel"]}]}], 
           SqrtBox[
            RowBox[{
             SuperscriptBox[
              RowBox[{"(", 
               RowBox[{"1", "+", "KA", "+", 
                SubscriptBox["d", "rel"]}], ")"}], "2"], "+", 
             RowBox[{"8", " ", 
              SuperscriptBox[
               RowBox[{"(", 
                RowBox[{"1", "+", 
                 SubscriptBox["d", "rel"]}], ")"}], "2"], " ", 
              SubscriptBox["RAF", "rel"]}]}]]]}], ")"}]}], "-", 
       RowBox[{"3", " ", 
        RowBox[{"(", 
         RowBox[{"1", "+", "KA", "+", 
          SubscriptBox["d", "rel"], "-", 
          SqrtBox[
           RowBox[{
            SuperscriptBox[
             RowBox[{"(", 
              RowBox[{"1", "+", "KA", "+", 
               SubscriptBox["d", "rel"]}], ")"}], "2"], "+", 
            RowBox[{"8", " ", 
             SuperscriptBox[
              RowBox[{"(", 
               RowBox[{"1", "+", 
                SubscriptBox["d", "rel"]}], ")"}], "2"], " ", 
             SubscriptBox["RAF", "rel"]}]}]]}], ")"}]}]}], ")"}]}], "-", 
    RowBox[{"4", " ", 
     RowBox[{"(", 
      RowBox[{"1", "+", "KA", "+", 
       SubscriptBox["d", "rel"], "-", 
       SqrtBox[
        RowBox[{
         SuperscriptBox[
          RowBox[{"(", 
           RowBox[{"1", "+", "KA", "+", 
            SubscriptBox["d", "rel"]}], ")"}], "2"], "+", 
         RowBox[{"8", " ", 
          SuperscriptBox[
           RowBox[{"(", 
            RowBox[{"1", "+", 
             SubscriptBox["d", "rel"]}], ")"}], "2"], " ", 
          SubscriptBox["RAF", "rel"]}]}]]}], ")"}], " ", 
     RowBox[{"(", 
      RowBox[{
       RowBox[{"2", " ", 
        RowBox[{"(", 
         RowBox[{"1", "+", 
          SubscriptBox["d", "rel"]}], ")"}], " ", 
        RowBox[{"(", 
         RowBox[{"1", "-", 
          FractionBox[
           RowBox[{"1", "+", "KA", "+", 
            SubscriptBox["d", "rel"], "+", 
            RowBox[{"8", " ", 
             RowBox[{"(", 
              RowBox[{"1", "+", 
               SubscriptBox["d", "rel"]}], ")"}], " ", 
             SubscriptBox["RAF", "rel"]}]}], 
           SqrtBox[
            RowBox[{
             SuperscriptBox[
              RowBox[{"(", 
               RowBox[{"1", "+", "KA", "+", 
                SubscriptBox["d", "rel"]}], ")"}], "2"], "+", 
             RowBox[{"8", " ", 
              SuperscriptBox[
               RowBox[{"(", 
                RowBox[{"1", "+", 
                 SubscriptBox["d", "rel"]}], ")"}], "2"], " ", 
              SubscriptBox["RAF", "rel"]}]}]]]}], ")"}]}], "-", 
       RowBox[{"3", " ", 
        RowBox[{"(", 
         RowBox[{"1", "+", "KA", "+", 
          SubscriptBox["d", "rel"], "-", 
          SqrtBox[
           RowBox[{
            SuperscriptBox[
             RowBox[{"(", 
              RowBox[{"1", "+", "KA", "+", 
               SubscriptBox["d", "rel"]}], ")"}], "2"], "+", 
            RowBox[{"8", " ", 
             SuperscriptBox[
              RowBox[{"(", 
               RowBox[{"1", "+", 
                SubscriptBox["d", "rel"]}], ")"}], "2"], " ", 
             SubscriptBox["RAF", "rel"]}]}]]}], ")"}]}]}], ")"}]}]}], 
   ")"}]}]], "EquationNumbered",
 CellChangeTimes->{3.8129939860747123`*^9},
 CellLabel->"Out[21]=",ExpressionUUID->"2402516f-3917-4677-bd3b-13982543589e"],

Cell[BoxData[
 RowBox[{
  RowBox[{"d2fn12z", "=", 
   RowBox[{"FullSimplify", "[", 
    RowBox[{
     RowBox[{"d2fn12", "/.", 
      RowBox[{"zeroes", "[", 
       RowBox[{"[", "2", "]"}], "]"}]}], ",", 
     RowBox[{"{", 
      RowBox[{
       RowBox[{"KA", ">", "0"}], ",", 
       RowBox[{
        SubscriptBox["RAF", "rel"], ">", "0"}]}], "}"}]}], "]"}]}], 
  ";"}]], "Input",
 CellChangeTimes->{{3.765056877442114*^9, 3.765056880938139*^9}, 
   3.7650569941039143`*^9, {3.767564894649585*^9, 3.7675648954451675`*^9}, {
   3.7692702305775337`*^9, 3.7692702775194626`*^9}, 3.769436842310711*^9, 
   3.8129940042467594`*^9, 3.8319209285682616`*^9, {3.911077434981593*^9, 
   3.9110774430912123`*^9}},ExpressionUUID->"906bf3d0-9291-4f0a-8830-\
d5bac5f07ae1"],

Cell[BoxData[
 RowBox[{
  RowBox[{"(", 
   RowBox[{"1", "-", 
    SqrtBox[
     RowBox[{"1", "+", 
      RowBox[{"6", " ", 
       SubscriptBox["RAF", "rel"]}]}]], "+", 
    RowBox[{"3", " ", 
     SubscriptBox["RAF", "rel"], " ", 
     RowBox[{"(", 
      RowBox[{"6", "-", 
       RowBox[{"5", " ", 
        SqrtBox[
         RowBox[{"1", "+", 
          RowBox[{"6", " ", 
           SubscriptBox["RAF", "rel"]}]}]]}], "-", 
       RowBox[{"24", " ", 
        SubscriptBox["RAF", "rel"], " ", 
        RowBox[{"(", 
         RowBox[{
          RowBox[{"-", "1"}], "+", 
          SqrtBox[
           RowBox[{"1", "+", 
            RowBox[{"6", " ", 
             SubscriptBox["RAF", "rel"]}]}]]}], ")"}]}]}], ")"}]}]}], ")"}], 
  "/", 
  RowBox[{"(", 
   RowBox[{"162", " ", 
    SuperscriptBox["KA", "3"], " ", 
    SubscriptBox["RAF", "rel"]}], ")"}]}]], "EquationNumbered",
 CellChangeTimes->{3.81299400543989*^9},
 CellLabel->"Out[22]=",ExpressionUUID->"092ca6fd-4085-46c5-a36a-973ce53746dd"],

Cell["\<\
We then find the conditions under which this function is negative.\
\>", "Text",ExpressionUUID->"c5af3225-cb7c-4642-808c-4f2310e4ef85"],

Cell[BoxData[
 RowBox[{
  RowBox[{"Reduce", "[", 
   RowBox[{
    RowBox[{"(", 
     RowBox[{"d2fn12z", "<", "0"}], ")"}], "&&", 
    RowBox[{"(", 
     RowBox[{"KA", ">=", "0"}], ")"}], "&&", 
    RowBox[{"(", 
     RowBox[{
      SubscriptBox["RAF", "rel"], ">=", "0"}], ")"}]}], "]"}], ";"}]], "Input",
 CellChangeTimes->{{3.765056913853697*^9, 3.7650569628895283`*^9}, 
   3.7650571358338194`*^9, {3.7692702714368963`*^9, 3.76927027238888*^9}, 
   3.769355075736458*^9, 3.769436845114371*^9, 3.8129940113765926`*^9, 
   3.8319209434656467`*^9, {3.9110774453645296`*^9, 
   3.9110774494945135`*^9}},ExpressionUUID->"e117cb66-cf7a-46ad-b041-\
ca351a729d00"],

Cell[BoxData[
 RowBox[{
  RowBox[{"KA", ">", "0"}], "&&", 
  RowBox[{
   SubscriptBox["RAF", "rel"], ">", "0"}]}]], "EquationNumbered",
 CellChangeTimes->{3.81299401185527*^9},
 CellLabel->"Out[23]=",ExpressionUUID->"98b4d688-9cef-44bf-8782-7b8aea26ac35"],

Cell["\<\
No additional constraints from second derivative condition that the critical \
point be a maxima.\
\>", "Text",
 CellChangeTimes->{{3.8129940518801394`*^9, 
  3.8129940666030893`*^9}},ExpressionUUID->"d5980ce5-dd04-45c1-89ae-\
ff47af32b7dd"]
}, Closed]],

Cell[CellGroupData[{

Cell["\<\
1.1.4. Monotonic relationship between unbound (d) and total (DTOT) drug \
concentrations\
\>", "Subsubsection",
 CellChangeTimes->{{3.7692694343293085`*^9, 3.76926946891394*^9}, 
   3.7692701230017385`*^9, {3.769436773797412*^9, 3.7694367744539824`*^9}, 
   3.8319232632660522`*^9, {3.833159649860316*^9, 3.8331596633192616`*^9}, {
   3.8449391508201656`*^9, 3.8449391517916794`*^9}, {3.911077234757516*^9, 
   3.911077234833458*^9}},ExpressionUUID->"0b508453-30cc-43c1-be64-\
3a349ec91b40"],

Cell["\<\
The derivative of the function DTOT relative to d is the sum of the \
derivative of different terms within the second equation in expression (1). \
Among these the derivative of the first term is 1. And the derivative of the \
second and third term are shown as non-negative functions of unbound drug d, \
below.\
\>", "Text",
 CellChangeTimes->{{3.8320850810009933`*^9, 
  3.8320851682942505`*^9}},ExpressionUUID->"d01ddeaf-c146-49e5-bcc2-\
fff438b4c22d"],

Cell[BoxData[{
 RowBox[{"sd11", "=", 
  RowBox[{"FullSimplify", "[", 
   RowBox[{"SimplifyPars", "[", 
    RowBox[{"D", "[", 
     RowBox[{
      RowBox[{
       RowBox[{"A", "*", "d"}], "/.", "sol21A"}], ",", "d"}], "]"}], "]"}], 
   "]"}]}], "\[IndentingNewLine]", 
 RowBox[{
  RowBox[{"rd11", "=", 
   RowBox[{"Reduce", "[", 
    RowBox[{"sd11", "<", "0"}], "]"}]}], ";"}], "\[IndentingNewLine]", 
 RowBox[{"SimplifyPars", "[", "rd11", "]"}]}], "Input",
 CellChangeTimes->{{3.8122086851987505`*^9, 3.8122087636088495`*^9}, {
   3.81220882189242*^9, 3.8122088231982927`*^9}, {3.8122089909630337`*^9, 
   3.8122090336547427`*^9}, {3.812209082801958*^9, 3.8122090860600348`*^9}, {
   3.8122091691400814`*^9, 3.8122091833622427`*^9}, {3.8122097087961717`*^9, 
   3.812209716555067*^9}, 3.8448854459345846`*^9},
 CellLabel->"In[33]:=",ExpressionUUID->"d9f71594-44ff-4671-8ef2-757a2f2d2e6f"],

Cell[BoxData[
 RowBox[{
  FractionBox["1", 
   RowBox[{"4", " ", 
    SuperscriptBox[
     RowBox[{"(", 
      RowBox[{"d", "+", "Kd"}], ")"}], "3"]}]], "Kd", " ", "Kdim", " ", 
  RowBox[{"(", 
   RowBox[{
    RowBox[{
     RowBox[{"-", "d"}], " ", 
     RowBox[{"(", 
      RowBox[{"d", "+", "Kd"}], ")"}], " ", 
     RowBox[{"(", 
      RowBox[{"1", "+", 
       RowBox[{
        RowBox[{"(", 
         RowBox[{
          RowBox[{
           RowBox[{"-", 
            RowBox[{"(", 
             RowBox[{"d", "+", "Kd", "+", 
              RowBox[{"KA", " ", "Kd"}]}], ")"}]}], " ", "Kdim"}], "-", 
          RowBox[{"8", " ", 
           RowBox[{"(", 
            RowBox[{"d", "+", "Kd"}], ")"}], " ", "RAF"}]}], ")"}], "/", 
        RowBox[{"(", 
         RowBox[{"\[Sqrt]", 
          RowBox[{"(", 
           RowBox[{"Kdim", " ", 
            RowBox[{"(", 
             RowBox[{
              RowBox[{
               SuperscriptBox[
                RowBox[{"(", 
                 RowBox[{"d", "+", "Kd", "+", 
                  RowBox[{"KA", " ", "Kd"}]}], ")"}], "2"], " ", "Kdim"}], 
              "+", 
              RowBox[{"8", " ", 
               SuperscriptBox[
                RowBox[{"(", 
                 RowBox[{"d", "+", "Kd"}], ")"}], "2"], " ", "RAF"}]}], 
             ")"}]}], ")"}]}], ")"}]}]}], ")"}]}], "+", 
    RowBox[{"2", " ", "d", " ", 
     RowBox[{"(", 
      RowBox[{"d", "+", "Kd", "+", 
       RowBox[{"KA", " ", "Kd"}], "-", 
       SqrtBox[
        RowBox[{
         SuperscriptBox[
          RowBox[{"(", 
           RowBox[{"d", "+", "Kd", "+", 
            RowBox[{"KA", " ", "Kd"}]}], ")"}], "2"], "+", 
         FractionBox[
          RowBox[{"8", " ", 
           SuperscriptBox[
            RowBox[{"(", 
             RowBox[{"d", "+", "Kd"}], ")"}], "2"], " ", "RAF"}], 
          "Kdim"]}]]}], ")"}]}], "-", 
    RowBox[{
     RowBox[{"(", 
      RowBox[{"d", "+", "Kd"}], ")"}], " ", 
     RowBox[{"(", 
      RowBox[{"d", "+", "Kd", "+", 
       RowBox[{"KA", " ", "Kd"}], "-", 
       SqrtBox[
        RowBox[{
         SuperscriptBox[
          RowBox[{"(", 
           RowBox[{"d", "+", "Kd", "+", 
            RowBox[{"KA", " ", "Kd"}]}], ")"}], "2"], "+", 
         FractionBox[
          RowBox[{"8", " ", 
           SuperscriptBox[
            RowBox[{"(", 
             RowBox[{"d", "+", "Kd"}], ")"}], "2"], " ", "RAF"}], 
          "Kdim"]}]]}], ")"}]}]}], ")"}]}]], "EquationNumbered",
 CellChangeTimes->{
  3.8129940456707134`*^9, {3.844884524725396*^9, 
   3.844884524731906*^9}},ExpressionUUID->"c8faf1aa-e6df-47f5-8c89-\
a5174e106250"],

Cell[BoxData[
 RowBox[{
  RowBox[{"(", 
   RowBox[{
    RowBox[{
     RowBox[{"3", " ", "d"}], "\[LessEqual]", "Kd"}], "||", 
    RowBox[{"d", "<", "Kd"}]}], ")"}], "&&", 
  RowBox[{"(", 
   RowBox[{
    RowBox[{"d", "<", "Kd", "<", 
     RowBox[{"3", " ", "d"}]}], "||", 
    RowBox[{"KA", "<", 
     FractionBox[
      RowBox[{"d", "+", "Kd"}], 
      RowBox[{"d", "-", "Kd"}]]}], "||", 
    RowBox[{"Kd", ">", 
     RowBox[{"3", " ", "d"}]}]}], ")"}], "&&", 
  RowBox[{"(", 
   RowBox[{
    RowBox[{
     FractionBox[
      RowBox[{"d", "+", "Kd"}], 
      RowBox[{"d", "-", "Kd"}]], "<", "KA", "<", 
     FractionBox["Kd", 
      RowBox[{"d", "-", "Kd"}]]}], "||", 
    RowBox[{"KA", "<", 
     FractionBox[
      RowBox[{"d", "+", "Kd"}], 
      RowBox[{"d", "-", "Kd"}]]}]}], ")"}], "&&", 
  RowBox[{
   RowBox[{
    RowBox[{"d", " ", 
     RowBox[{"(", 
      RowBox[{"Kdim", "-", 
       RowBox[{
        SuperscriptBox["KA", "2"], " ", "Kdim"}], "+", 
       RowBox[{"8", " ", "RAF"}]}], ")"}]}], "+", 
    RowBox[{"Kd", " ", 
     RowBox[{"(", 
      RowBox[{
       RowBox[{
        SuperscriptBox[
         RowBox[{"(", 
          RowBox[{"1", "+", "KA"}], ")"}], "2"], " ", "Kdim"}], "+", 
       RowBox[{"8", " ", "RAF"}]}], ")"}]}]}], "<", 
   "0"}]}]], "EquationNumbered",
 CellChangeTimes->{
  3.812994062824549*^9, {3.844884524731906*^9, 
   3.844884524731906*^9}},ExpressionUUID->"0d0094f6-fa22-44d3-a4a2-\
184c1208af32"],

Cell["\<\
Since when d<Kd, KA<~1/(d-Kd) means KA<0 which is not allowed. Therefore, \
rd11 condition is not true and the derivative of sd11 is always >=0.\
\>", "Text",
 CellChangeTimes->{{3.8122105311230345`*^9, 3.812210580944022*^9}, {
  3.812994231423007*^9, 
  3.812994231970585*^9}},ExpressionUUID->"036be602-064d-4a15-9086-\
895ad572455b"],

Cell[BoxData[
 RowBox[{"sd12", "=", 
  RowBox[{"SimplifyPars", "[", 
   RowBox[{"D", "[", 
    RowBox[{
     RowBox[{"Simplify", "[", 
      RowBox[{
       RowBox[{
        SuperscriptBox["A", "2"], " ", "d", " ", 
        RowBox[{"(", 
         RowBox[{"d", "+", "Kd"}], ")"}]}], "/.", "sol21A"}], "]"}], ",", 
     "d"}], "]"}], "]"}]}]], "Input",
 CellChangeTimes->{{3.8122086851987505`*^9, 3.8122087636088495`*^9}, {
   3.81220882189242*^9, 3.8122088231982927`*^9}, {3.8122089909630337`*^9, 
   3.8122090336547427`*^9}, {3.812209082801958*^9, 3.8122090860600348`*^9}, {
   3.8122091691400814`*^9, 3.8122091833622427`*^9}, {3.8122097087961717`*^9, 
   3.8122097406433277`*^9}, {3.812209825300347*^9, 3.8122098312563896`*^9}, {
   3.812209894920068*^9, 3.812209908923931*^9}, {3.812210163614968*^9, 
   3.8122102029627514`*^9}, 3.8129943016148033`*^9, {3.832085249170616*^9, 
   3.832085251410651*^9}, {3.8320853702376328`*^9, 3.8320853722836037`*^9}, {
   3.832085440475006*^9, 3.8320854515514917`*^9}, 
   3.8448854459345846`*^9},ExpressionUUID->"07d5c594-fb7f-427e-9150-\
e82b270d844d"],

Cell["\<\
Note that the first non-trivial product term in this expression is negative \
definite as the term inside the square root is always greater than the term \
outside. So we focus on the second term.\
\>", "Text",
 CellChangeTimes->{{3.832085456271301*^9, 
  3.8320855058848753`*^9}},ExpressionUUID->"63df77cd-7fa8-4177-b403-\
dd0490fb331b"],

Cell[BoxData[{
 RowBox[{
  RowBox[{"sd121", "=", 
   RowBox[{"FullSimplify", "[", 
    RowBox[{"sd12", "[", 
     RowBox[{"[", 
      RowBox[{"-", "1"}], "]"}], "]"}], "]"}]}], ";"}], "\[IndentingNewLine]", 
 RowBox[{
  RowBox[{"rd12", "=", 
   RowBox[{"Reduce", "[", 
    RowBox[{"sd121", ">", "0"}], "]"}]}], ";"}], "\[IndentingNewLine]", 
 RowBox[{"SimplifyPars", "[", "rd12", "]"}]}], "Input",
 CellChangeTimes->{{3.8320855104825225`*^9, 3.832085576939461*^9}, 
   3.8320856157697144`*^9, {3.832085673481617*^9, 
   3.832085684156937*^9}},ExpressionUUID->"5ce3d246-d6f4-432b-b2e9-\
30528a1e3466"],

Cell[BoxData[
 RowBox[{
  RowBox[{"Kd", ">", 
   RowBox[{"2", " ", "d"}]}], "&&", 
  RowBox[{"(", 
   RowBox[{
    RowBox[{
     FractionBox[
      RowBox[{"d", "+", "Kd"}], 
      RowBox[{
       RowBox[{"2", " ", "d"}], "-", "Kd"}]], "<", "KA", "<", 
     RowBox[{"-", 
      FractionBox[
       RowBox[{"Kd", " ", 
        RowBox[{"(", 
         RowBox[{"d", "+", "Kd"}], ")"}]}], 
       RowBox[{
        RowBox[{
         RowBox[{"-", "4"}], " ", 
         SuperscriptBox["d", "2"]}], "+", 
        SuperscriptBox["Kd", "2"]}]]}]}], "||", 
    RowBox[{"KA", "<", 
     FractionBox[
      RowBox[{"d", "+", "Kd"}], 
      RowBox[{
       RowBox[{"2", " ", "d"}], "-", "Kd"}]]}]}], ")"}], "&&", 
  RowBox[{
   RowBox[{
    RowBox[{
     FractionBox["1", 
      RowBox[{"8", " ", 
       SuperscriptBox[
        RowBox[{"(", 
         RowBox[{"d", "+", "Kd"}], ")"}], "2"]}]], 
     RowBox[{"(", 
      RowBox[{
       RowBox[{
        SuperscriptBox["d", "2"], " ", 
        RowBox[{"(", 
         RowBox[{"1", "-", 
          RowBox[{"4", " ", 
           SuperscriptBox["KA", "2"]}]}], ")"}]}], "+", 
       RowBox[{"2", " ", "d", " ", 
        RowBox[{"(", 
         RowBox[{"1", "+", "KA"}], ")"}], " ", "Kd"}], "+", 
       RowBox[{
        SuperscriptBox[
         RowBox[{"(", 
          RowBox[{"1", "+", "KA"}], ")"}], "2"], " ", 
        SuperscriptBox["Kd", "2"]}]}], ")"}], " ", "Kdim"}], "+", "RAF"}], 
   "<", "0"}]}]], "EquationNumbered",
 CellChangeTimes->{3.8129942799755807`*^9, 
  3.844884524778823*^9},ExpressionUUID->"db890dfe-02e9-41e6-a790-\
a743658e2984"],

Cell["\<\
Since d<Kd/2 and KA<~1/(2d-Kd) implies KA<0. As KA is positive definite, the \
expression sd121 is negative definite. Also, the coefficient to sd121 in sd12 \
is negative definite as stated above. Therefore the full expression sd12 is \
non negative for all positive values of the parameters.\
\>", "Text",
 CellChangeTimes->{{3.8122105874811697`*^9, 3.81221063342614*^9}, {
   3.812210677776366*^9, 3.8122107441216927`*^9}, {3.8122111211023817`*^9, 
   3.812211189353238*^9}, {3.832085645561462*^9, 3.8320857371734977`*^9}, 
   3.9142679350709844`*^9},ExpressionUUID->"977fc16c-a0f5-4502-97c2-\
6fb8ea0ba6a0"],

Cell["DTOT=d+sd11+sd12", "Text",
 CellChangeTimes->{{3.8122105874811697`*^9, 3.81221063342614*^9}, {
  3.812210677776366*^9, 3.8122107441216927`*^9}, {3.8122111211023817`*^9, 
  3.812211207502667*^9}},ExpressionUUID->"d4f54f81-6093-4f05-818c-\
8ef2f45bc870"],

Cell["\<\
Since all three expressions on RHS are non-negative derivatives as a function \
of unbound drug - the total drug has a non-negative derivative. Therefore, \
DTOT(d) is monotonically positive/increasing function.\
\>", "Text",
 CellChangeTimes->{{3.8122105874811697`*^9, 3.81221063342614*^9}, {
  3.812210677776366*^9, 3.8122107441216927`*^9}, {3.8122111211023817`*^9, 
  3.8122112898940353`*^9}, {3.832085750901709*^9, 3.8320858105658555`*^9}, {
  3.9142679464341383`*^9, 
  3.914267947049265*^9}},ExpressionUUID->"1275d7d3-2606-456a-afb6-\
90f3f6510b9b"],

Cell["\<\
We also show this point with an example set of parameters in the plot below.\
\>", "Text",
 CellChangeTimes->{{3.8122105874811697`*^9, 3.81221063342614*^9}, {
  3.812210677776366*^9, 3.8122107441216927`*^9}, {3.8122111211023817`*^9, 
  3.8122112898940353`*^9}, {3.832085750901709*^9, 3.8320858105658555`*^9}, {
  3.9142679464341383`*^9, 
  3.914267950184657*^9}},ExpressionUUID->"23b008c3-c04f-4436-8b94-\
64a24e944950"],

Cell[BoxData[
 RowBox[{
  RowBox[{"fnDTOT", "=", 
   RowBox[{"SimplifyPars", "[", 
    RowBox[{
     RowBox[{
      RowBox[{
       RowBox[{"Consrv", "[", "vars", "]"}], "[", 
       RowBox[{"[", "2", "]"}], "]"}], "/.", "rep21"}], "/.", "sol21A"}], 
    "]"}]}], ";"}]], "Input",
 CellChangeTimes->{{3.7585572574558153`*^9, 3.7585573278649125`*^9}, {
   3.759595163226753*^9, 3.7595951983626966`*^9}, {3.759600640284622*^9, 
   3.7596006451030445`*^9}, 3.7646075104463263`*^9, {3.7646202269105544`*^9, 
   3.764620227426238*^9}, {3.7692714662387505`*^9, 3.7692714835925064`*^9}, {
   3.76927153667768*^9, 3.769271545331811*^9}, 3.769436866848941*^9, 
   3.8448854459502425`*^9, 
   3.8449428782518396`*^9},ExpressionUUID->"86a5e3fe-158b-4b3f-b0e4-\
9c32312223f9"],

Cell[CellGroupData[{

Cell[BoxData[{
 RowBox[{
  RowBox[{
   RowBox[{"Sty", "[", "x_", "]"}], ":=", 
   RowBox[{"Style", "[", 
    RowBox[{"x", ",", "20", ",", 
     RowBox[{"FontFamily", "\[Rule]", "\"\<Arial\>\""}]}], "]"}]}], 
  ";"}], "\[IndentingNewLine]", 
 RowBox[{
  RowBox[{"parset01", "=", 
   RowBox[{"{", 
    RowBox[{
     RowBox[{"KA", "\[Rule]", "2."}], ",", 
     RowBox[{"Kdim", "\[Rule]", " ", 
      RowBox[{"1.", " ", 
       SuperscriptBox["10", 
        RowBox[{"-", "7"}]]}]}]}], " ", 
    RowBox[{"(*", 
     RowBox[{"100", "nM"}], "*)"}], "}"}]}], ";"}], "\[IndentingNewLine]", 
 RowBox[{
  RowBox[{"KTarr", "=", 
   RowBox[{"{", 
    RowBox[{
     RowBox[{"1.", " ", 
      SuperscriptBox["10", 
       RowBox[{"-", "6"}]]}], ",", 
     RowBox[{"1.", " ", 
      SuperscriptBox["10", 
       RowBox[{"-", "7"}]]}], ",", 
     RowBox[{"1.", " ", 
      SuperscriptBox["10", 
       RowBox[{"-", "8"}]]}]}], "}"}]}], ";"}], "\[IndentingNewLine]", 
 RowBox[{
  RowBox[{"kdarr", "=", 
   RowBox[{"{", 
    RowBox[{
     RowBox[{"Kd", "\[Rule]", " ", 
      RowBox[{"1.", " ", 
       SuperscriptBox["10", 
        RowBox[{"-", "7"}]]}]}], " ", ",", 
     RowBox[{"Kd", "\[Rule]", " ", 
      RowBox[{"1.", " ", 
       SuperscriptBox["10", 
        RowBox[{"-", "9"}]]}]}]}], "}"}]}], ";"}], "\[IndentingNewLine]", 
 RowBox[{
  RowBox[{"pltfn", "=", 
   RowBox[{"Flatten", "[", 
    RowBox[{"Table", "[", 
     RowBox[{
      RowBox[{
       RowBox[{"fnDTOT", "/.", "parset01"}], "/.", "kd"}], ",", 
      RowBox[{"{", 
       RowBox[{"kd", ",", "kdarr"}], "}"}], ",", 
      RowBox[{"{", 
       RowBox[{"RAF", ",", "KTarr"}], "}"}]}], "]"}], "]"}]}], 
  ";"}], "\[IndentingNewLine]", 
 RowBox[{
  RowBox[{"ps", "=", 
   RowBox[{"{", 
    RowBox[{"Blue", ",", "Green", ",", 
     RowBox[{"Directive", "[", 
      RowBox[{"Red", ",", "Thick"}], "]"}], ",", 
     RowBox[{"Directive", "[", 
      RowBox[{"Blue", ",", "Dashed"}], "]"}], ",", 
     RowBox[{"Directive", "[", 
      RowBox[{"Green", ",", "Dashed"}], "]"}], ",", 
     RowBox[{"Directive", "[", 
      RowBox[{"Red", ",", "Dashed", ",", "Thick"}], "]"}]}], "}"}]}], 
  ";"}], "\[IndentingNewLine]", 
 RowBox[{"LogLogPlot", "[", 
  RowBox[{"pltfn", ",", 
   RowBox[{"{", 
    RowBox[{"d", ",", 
     SuperscriptBox["10", 
      RowBox[{"-", "9"}]], ",", 
     SuperscriptBox["10", 
      RowBox[{"-", "5"}]]}], "}"}], ",", 
   RowBox[{"Frame", "\[Rule]", "True"}], ",", 
   RowBox[{"FrameTicksStyle", "\[Rule]", "20"}], ",", 
   RowBox[{"PlotStyle", "\[Rule]", "ps"}], ",", 
   RowBox[{"PlotLegends", "\[Rule]", 
    RowBox[{"Placed", "[", 
     RowBox[{
      RowBox[{"LineLegend", "[", " ", 
       RowBox[{
        RowBox[{"{", 
         RowBox[{"Blue", ",", "Green", ",", 
          RowBox[{"Directive", "[", 
           RowBox[{"Red", ",", "Thick"}], "]"}]}], "}"}], ",", 
        RowBox[{"Sty", "/@", "KTarr"}], ",", 
        RowBox[{"LegendLabel", "\[Rule]", 
         RowBox[{"Sty", "[", "\"\<RAF(M)\>\"", "]"}]}], ",", 
        RowBox[{"LegendFunction", "\[Rule]", "Panel"}], ",", 
        RowBox[{"LabelStyle", "\[Rule]", "12"}]}], "]"}], ",", 
      RowBox[{"{", 
       RowBox[{"Right", ",", "Bottom"}], "}"}]}], "]"}]}], ",", 
   RowBox[{"FrameLabel", "\[Rule]", 
    RowBox[{"(", 
     RowBox[{"Sty", "/@", 
      RowBox[{"{", 
       RowBox[{
       "\"\<Unbound Drug [d] (M)\>\"", ",", "\"\<Total Drug [DTOT] (M)\>\""}],
        "}"}]}], ")"}]}], ",", 
   RowBox[{"ImageSize", "\[Rule]", 
    RowBox[{"{", "500", "}"}]}], ",", 
   RowBox[{"FrameStyle", "\[Rule]", 
    RowBox[{"Thickness", "[", "0.004", "]"}]}], ",", 
   RowBox[{"PlotLabel", "\[Rule]", 
    RowBox[{
    "Sty", "[", 
     "\"\<\!\(\*SubscriptBox[\(K\), \(d\)]\): \[LongDash]100nM  - -1nM \
\!\(\*SubscriptBox[\(K\), \(A\)]\):2\>\"", "]"}]}]}], 
  RowBox[{"(*", 
   RowBox[{"N", "[", 
    RowBox[{"TableForm", "[", 
     RowBox[{"parset01", ",", 
      RowBox[{"TableDirections", "\[Rule]", "Row"}]}], "]"}], "]"}], "*)"}], 
  "]"}]}], "Input",
 CellChangeTimes->{
  3.7585573502790737`*^9, {3.758557416662918*^9, 3.758557417800726*^9}, {
   3.7585574593029137`*^9, 3.75855752487545*^9}, {3.75855757528645*^9, 
   3.758557667757551*^9}, {3.758563426348437*^9, 3.7585634495480337`*^9}, 
   3.7590891396170406`*^9, {3.7596006546458197`*^9, 3.7596006554774103`*^9}, {
   3.7596011740167646`*^9, 3.75960122809816*^9}, {3.759601636287717*^9, 
   3.7596016621483*^9}, 3.7646075104932013`*^9, {3.7646203458456097`*^9, 
   3.764620454737575*^9}, {3.7646854996493673`*^9, 3.7646855037115173`*^9}, {
   3.7646859794921045`*^9, 3.7646860158481245`*^9}, {3.764686073184255*^9, 
   3.7646861544838943`*^9}, {3.764686211793691*^9, 3.7646862572125545`*^9}, {
   3.7646862904244523`*^9, 3.764686405427883*^9}, {3.7646864687285037`*^9, 
   3.7646865180442343`*^9}, {3.764686572759493*^9, 3.7646866878734045`*^9}, {
   3.764686719694611*^9, 3.7646867785222187`*^9}, {3.764686812610632*^9, 
   3.764686838179757*^9}, {3.7646868689586616`*^9, 3.7646868700991297`*^9}, {
   3.7646869951421323`*^9, 3.7646870070846577`*^9}, 3.764687038631254*^9, {
   3.766864949929313*^9, 3.7668649867287836`*^9}, {3.766865028396298*^9, 
   3.766865051889716*^9}, {3.7668656601959724`*^9, 3.766865718566044*^9}, {
   3.7668667541434526`*^9, 3.7668669007405806`*^9}, {3.7692715532102327`*^9, 
   3.7692715605764265`*^9}, {3.769271606645773*^9, 3.769271608832777*^9}, {
   3.7692716587496634`*^9, 3.7692716848105907`*^9}, {3.832168622315541*^9, 
   3.8321686610862274`*^9}, 
   3.84488452479443*^9},ExpressionUUID->"d85b60fd-2e16-4d85-9186-\
c17fe126a3e2"],

Cell[BoxData[
 TagBox[
  GraphicsBox[{{{{}, {}, 
      TagBox[
       {RGBColor[0, 0, 1], AbsoluteThickness[1.6], Opacity[1.], 
        LineBox[CompressedData["
1:eJwVyHs0lHkAh3Ga1aQosR10VCt6f3P3vu+8ohKi3RNFNoMutJFibNFskWJX
tlxGii5mu9lTnC0xjC5TpPRNSVmlw8q16KqjUK1Yl9a2fzznc85jGxazatME
AwMDny/9793Sr96Tcg7lkUTtXsziYGZffXQZh1O39VHpWhZBkS06/VUOAbrP
Kx4VsXgzRxvjeYWDl891iw2FLIyz/PvXX+Jgs5RXmHSOxYqteX05xRzyg2Uj
lWdYNAjde3l5HFSmNyWuGhadeQk9nRkc5h1ZMuKaxGI4O9Xn0moOIRNvJUX7
sGC1m5+1Cjm42g11jc1mIXpZWvZ2VI7Ki4cS0z8wsLfK+seqVo6HquoSBRi4
7PJQHj8pB78ivjDtMIPAx2oPR6Uc9yr1p01CGTj4LfrhupMckZqn1QU0A2ro
llZjLIfMfvG0ch6DOSc6wjKbWew4OonxaKQxP6rOq6mAhWfS3098z9IwCaJ2
GCewiDC5F3NoN42Xbl/z13ixeKc5VJyxnEZbQHPt6EwW588Zpdl9Q6MhQjZU
/oZB9EDiaMQLB6g1/Zs3XmWgC4NZidoB6z+m8DeoGZSsU5QlOTnA0bvULD6I
wdqnrXtdu2QQ1eu8XwgYaFU6q4fZMtj6efYqB2k8O+hZKFssQ3Ove2P7HRrn
9Nv0Tb1SFJVZ9JzW0AjIMhlLPCtFctJuZXI4jdNmypVuwVLEbr9irXekYWDK
Phi2lkK4L9j0Lz4Nf0+D6tftEtywlTbaaB2Q6+fuhZMShOcs73Va6QCjGYsu
VIRJMM3wcIu6R4aFpb8mgEjgfFbrfTFNhrlBqv5l78XI/UM1O1ksQ32b8JNn
pRgTc9ffTq2Rws98EL5qMYr6Pt1no6SQ/mzSn7hajPpdoUH6qVKUp3VnnxGI
MTg2oI8ukqB2wmcPswER1rSxcQ99JbCJ3nmi9ZYI0B3jb+oRY3r8/aFstQgb
OwtGzmSKUZHyaGrDKhFSlh3YoafF2JOlXlA1U4Si88dvjteJUFPH/96wXQjT
TX5b3seI8MKuSqM5JcRPVg49llNECFmQu1UfIESg0fO+GQVCjMuCfusyESJu
hVvAteVCGA6M6u3vCnBi/53MnG4BSjrHAg/HCTBiPzDPMkOAqvgL/HtCAVqH
hr6NkQkgVh1bFdxBUFFl5/RvLYFvjXUXl0rQ2j2slkcTNLWoAnkcwdrqHC5n
y5dv/8vlbJagI4/pHIwiUH6yHZjFEHSFKLlrEQQqbZyVs4zgdWPLU/dQgrrJ
S4aiBAQfb16V+yoI/K2Lbf60ITA5FvskciHBUi58T6wRwcHY6em1zgRl+ZR8
nEcwzb+YlTgRHDleeD99AoH51Fdp/XICw2cL806OU7Dep2DjpARbzAN5GKZA
bZOn7f2GYLKL9Civj0KBTz3zajbB/JDejP3vKAjFP3Z8N4tgXXzCZou3FCSv
85jJMwkWdXvWzX1DgQ0278i2IFCsUyjcn1O4vKAk9eN0ghaR//aaLgqOlt6M
woyA9OTv9O2k4NyQnGppSvDgRiId3EHhmm4Ws2sKQXjKvFfP2yi4HChvbzMm
cM8PTVK2UqiMCkh1mUSwMXTJeH8zBbdlH+jfJxKk85rC4x5T+A/57VqR
         "]]},
       Annotation[#, "Charting`Private`Tag$2977#1"]& ], 
      TagBox[
       {RGBColor[0, 1, 0], AbsoluteThickness[1.6], Opacity[1.], 
        LineBox[CompressedData["
1:eJwVjHk01XkAxUOFsbYdy5TlKN+3v9/2IhRtiBgtvFEoZB3LZHDSOk5Rz0hq
hommodemQV4kS4tbmRY0JpF9zEKK8VSKtlPz5o977jn3fu61DUtcH6E9bdo0
H43+9zuq6c9JHYd/Q4KDAoM45GSrWxNqOZReTYkv3sxBHt1VUV2j6c9f2ju8
icNT67LElVc4XMr74VRKIAf9IxvGQ6o0uwL9Z0cDOKyNV6rzyjnYWd7d2+TH
oY3vNqaj5FBX7HXHeTWHAeWukYEsDp3himYrCYe3uZk+VV9ykBZdaNL5wIIp
i/yrm8+hvbHLadkDFoJBVe3oexbSYzkRUUUsFpofeWPexCIi47pdVTwLl7QV
MQUnWCT+cnvQ35VFwGPFClkMi+Gc9tNWRpqdn/OWaw4s6ksuu/b2MrCfulmW
r89i+bIZP74oZ2Bd2BeW3cnglsPHK7LdDBbHtqzpKGHgO9TW/NiHgaHcPll/
FwOD/g/SJBsGg65zdQPXMGg+WiLxHKfR49/Z9N5S81u6ITL9Jo22KMlU3VMa
OwcnhDq5NBT545HhNTRUaTOU32+hEfIyQ3ergkZ1h7Iml6Eh81KZ7pDTeLNk
j/2EFg1Ba4XXPzwaesYz/ZrbKdj6rRyLmaQQfE/SYXeGQueY26PeRgrnWtKc
K5IplNbOGSnOpyArLtxV60khfd/OmPRtFMr3dOnEWlBI+eaKRbWMglx/3yK6
Vwr+gSCjdl0K84O776ozpLhuK340v0wKLb0H2+0EUmzL8x5z+EKK1DGb3aYd
EphoHetSjEiQERduGJYmgeO5Mq/KgxJY2yarGqwlOHl2u1W6UIKH7hEG61rE
mHky5HbmXTFWz5WGPt4uRqn69X0mVgxTj9B8boEYrWmh8mpjMdZ/jIsavy/C
5IdX1QmlIiTE3zO2TBQhsIdJ/c1XhHJr29mtFiKg4rhuxIgQZdGWqRevCRE+
UPLuVLYQPrDnTCOEyPA8nFxNCZHtmrcsy1iI0gsFDZ9aBDj8emuAtkoAowi/
uOeJAhwpn3VCLBcgyVw6YmYgQNtyDyffST4CZvytnlfCx+jiswWn8/lIXevq
X+/Nh4HM5syECx+F3zVm5w3z0LrV0829l4d3C18tMsviwVF7xbyr+3jonppa
nSjhIfE1z6tqEQ9Xb9k5fGwiaLnFH7txm6B7+K2CTSAIO2VTbBVNsOnXPC4v
juCiu9wkI5KgT0kPTMYSrHJW7xzdRvBncAxXH0WwPtjDozaU4Mmjrj/cNN7o
rL68bjPBy4Ya1ncjga+Bx5P9vgSGx1P6o50I7pgUVg5xBDkpsw41ORIs1a6v
9GYJTDaUMyIHgv5KRcUlmmC28dDBcU2e1bm8aI+EwOLARiZVTEAVyuXzeAT2
X7MH99sQTGQR0arPCUp8WukhK4IHwSFvLlgQ8IVf9bkvIKiIir1pYk4geqKk
P7PUcN4GXr1zCZig2X25cwieUSpZkjHB5SUXM1/OIriv/P1ppyGBzMyL3mhK
4Le76/hSAwLHtvRMMyMC//Dz43p6BPUVC+g0Td4wmpSfMJPA5XBdb48+QelD
iVP7dIIbsf6ZLhruk29/zxIdAlfPF9TPGo796dsdRVoE/wHhGU2y
         "]]},
       Annotation[#, "Charting`Private`Tag$2977#2"]& ], 
      TagBox[
       {RGBColor[1, 0, 0], Thickness[Large], Opacity[1.], 
        LineBox[CompressedData["
1:eJwVznkw1nkABnBd5ErpcEwSydd7v78DHdrezZaIKImiNym5ylHYbFs7b/JG
KbZBaJSsLCF2kXo7PLZjp7eGjZWjt1T7Uvu2jo6lsuz+9o9nPjPPzDPz2IXF
bQyfrKen58Plf+/VTh0m11hsfvrIMb6WxanMwdbYqyw6HB8bN9awCIzsqmlo
ZDHV5tnw+GUWr22r4tyvsBiz+qQ6Uc3CMMt/SF7HIrI42PfHSyy895YM5nL9
dpeOA89KWbTxZANTSliYl1a3eBew6C05qOs9zuLu0Gkl7wiLT9lKn7ogFmWe
t29M+LKgq3a/6Oax6E58JSd2LPja2qtvxhh0pR86v/w9AwfLrI+WagbCc2bT
9jQzcEtZFVVwlsG83XUTQ6cZbH6csco5isEAPyQpO5SBxG/59huuDCjdb6Y2
EgaOo81VeYYMQnM6D43rMbAt1IRldtJ4b5UmGWuh4RL90LOjnMZb4yJ9n2Ia
JoGOiYYHuf7+rcIT+2hoV84x2OJJo95iQ8VrGY2egE71mDWNyzJ5TKE5jbYI
8ei11xSqU7XDMc8pZOQN7d7ZSMELCkNhDQX5uzSD0AwKTSVn8r9UUHD2qp15
IJBC6WJlQoovBX5rjdcfThRqs97sN7CjYOfnPhA1IsXLjvsGqkEpOgdk7U/u
SPFnl4eF/KYUlVdn64rzpNgXb98SlCWF4rtvohS7pDg8f0J+cJsUSfuvWDU4
S3Ev5+z+D2IpeEdDTH83kCInYFmVfJIUN+1E7fOrJFDre3zUnpdgV+66AVdf
Ca40j++od5fAbNLprgydGMZZCVMe94qxpKzK6+djYmj7tHXth8QoupiwQCEQ
Y1mPKiLWXgz9Ivlt5a8imBhNTt/YJELl4N/36WgRPBa1Xn8QJkJryo7Ahhki
qAsSa2ZNF2Hknw8NsZVCPKLPBOReFGJLD53csl4IVcRcUuYpBGryDcJ1AmgW
dr8Z6BNgZ2/55wuZAvzwU3Nwc7oAaWtPJjZIBTA2vqTbIhKgsqKg6d+HfLhF
qNMd1HyYhvvtGY7jQ+F5+MjhvXzss5ToLIz5eOo3GGxoyMfmaS8H55bz8H2g
TBZcxkOy98oA1Toegtzj+lZ58VB44k5m7isnjDrHh4X0O+Gzw4fFFsedoNHO
CTDLcEL36OjqOLETkjWNFdkiJ1z/ZZHrhJogyPvBttWc3a8+ZTCxBHnJqf75
ewm23s1lc/cQTFfHfv05hkBTQvWORBPMU0wUhnA+3xbFqiII0q1NXizk7G/v
eibbQRA40h9ZEUrwrqmRWb+JQNTQFqHyJzDJT3oauYxgRZ+zg2YpwamkWenq
JQT6LmTFF5xm/tW00JWgvPxOQLELgfmMvmNDDMHdF1OVuzitjm6ik0UECtsL
L/8SEjjGM8dSFxKsdP42c9yW2/m0Un0LCDzWrCvezskTxGjW2BAstlfXNc8n
EPaXUEbWBG22Xd1pVgR0iLkmezaBdcJy+xmc9UsvK9/NIphmmcXEczpbeFGb
ZhIYbcj5qs2MYEmbQmlhShC3tT48z4RAVWNDpRgTjBe2Jn00InA7ee1JjyHB
5PVFaVs5b0UHKN2mE8gqbXJvGHA/176VntMn8Nf5lS7g/A9eFlZH
         "]]},
       Annotation[#, "Charting`Private`Tag$2977#3"]& ], 
      TagBox[
       {RGBColor[0, 0, 1], AbsoluteThickness[1.6], Opacity[1.], 
        Dashing[{Small, Small}], LineBox[CompressedData["
1:eJwVUWs0lHkcJsWqJEWklax6/zPzvsO8MyOydum2lZCKrJIyGhqJEpW0p6PG
2JFJZ6PTZbWiNmpa2hrRJo9WOayTjXIZt1TiTAexSi7Lzn74nefLc57bz0ES
u0U6zcDAwFd//+PToukfSKkYIZPu/3ru5eNMen9dTIkYy7vNrkki+Qja21yo
uS/GL6sdVSkRfPTaq2NXF+v5Eyuo2j18mGZsHQi9K0bUzfkJIWF8+OzP7c+6
LcbjlQ4q5XY+6rlefUa5YpR1bX5l5ctHZ26SrjNNDC9D8fXPQj5Gzyp8734v
Rs9kVbThJAOhOqKrhStG9L6mkwueM+C9LSp5Py7CDgvHLasKGCy1yfhsUyNC
WFiHf85JBh6Jq2QXL4vgvDP3eYGEwbZG5SoXmQgvuAfK2TUMnP2/3vXQVQTl
4unhHB4DaqRCfd5UBFmzeaCBFQP7S22S9CYhVtqukS00ZLA8qnbDy3whOiJt
HUwGacwOouJNk4TwKD5tsukNjbeelibBG4RQa7K4oY00tIFNNeO2QnilKXfW
/0WjPtJppLSXRabpuvFHFTSU5wciwu+ziJ/KEAyU0AgdSjHZrWThIigYjr1D
w8W7aO7RIBY/d1W1NxXQ4NUVer/hsJhyzvOcmUfDwX91n+yTAC1wFZRdptHU
59XQWinAeruB8YhMGrdK5utyzgsgvVFzR6CikXzimCx5jwBHDa68LJXTSDhU
vFDjIgCudnwznkSDKw8xe2Gi19Pq7kniaJQ58Bu+VDvDVjLTRBVBY0/Wxj7X
Tc64vKn285tgGuaGPzUrdU6Ytd/h2TxvGm6/qr1/T3WCYc3whIUbjezrBxcn
0074mzFsLFtKwzg79E9FFR/St4UhN2br8/V/rBZG8SE3TvPvHeKhLjEsSDOH
j7n5AZu3NvLwaWJYE3OLQU7jruJ1d3kI1goPP/NjkGGcYnDuDA8ovGAi1dEY
fOoWvELCQ3hn/tjVdP1fAhPHosU8pKxXxWsENK4dyXYNN+LhVsHF8qlaHpJ6
pNXZ1VyYSf2jP8TyYNNbUSnP4CLOxllnPYuHifYPS5b7cLFtxut+q3wujn51
fHRqBheHfTwDH2zkIi9z2kPrCg4una5Mz+rhIL2wiEzEcTC2dHiZdRoHKVU5
XizhoGVkZG2sEwfP4zvDf9AS/PHY0XWyhsB+SftYt5ygpWdUKYohmKzOVFiK
CLY/yRJnRROwVgK/PJagLZft/BRF4H7c/yMrIHi1UyZ+EEkwqIl77ccneNfQ
3OEVRpCekeieSgiGyu+L/AII/EKD/xlcRDD7QkL7XncCtbzOsmg6wZkEix9r
3Ah8fbjD7kYE5ltvCxlXgrDXqZonhgTz5nSnDuhzBFte7dBOUlgoDxAe1vuU
1+6uNRqlQB0QpZ5aQnBQ3UX591HI961juxcTOBaonFveU+DS+9q+syM4hgOL
JDoKzLtcdqYtwZNzJPtQDwVhyLy2s/MJltlLvbO6KNxb8ZtiyIKAOdUUY/eK
gou1Nxswl+DbRwuOXO+g4FafrLA20/fTrRVpWik8KLRjE2cRnGjf3uOhpeCh
Km3VmhL03VScqGym8CgqUOHxhX6Xh63jG5soeK4fFFwxJtgRHx3S8JLCfwTz
XB8=
         "]]},
       Annotation[#, "Charting`Private`Tag$2977#4"]& ], 
      TagBox[
       {RGBColor[0, 1, 0], AbsoluteThickness[1.6], Opacity[1.], 
        Dashing[{Small, Small}], LineBox[CompressedData["
1:eJwVUHtUzHkcTVmZHlLaHdFDGn3nPb/fPDSUrVOy9NLRZNajWnpQ9FgKbc7a
dnvIJslOTKSV16wm00GlNut6lCNWTkUPMaKSnB5sSsXa2T8+557PPfeee+51
3py4JtrYyMgo0HD/Y0PF9BFSI4Xxzxf00R408nKHmhKuSjE9Sa3rdqeh3Nqu
q6yWIiP27okww9/vpE30qZLiwk2rptClNBiHQobDL0uhyOT99o2cRkB86ZCq
XIrBFzINJaXRzPEaNCmVot/5jdiOT0NfmjagPyCF69+vVb72NCbyswIvfyvF
mXj1lbNTFMTamO4OjsHvo59Yp6fA7am4+mZKgs9Jt1dX1FNgzT30YW6jBEdn
r4/mayl4pHrHqo9L4Fv3zGJvIYW1j3O8ZbESLLY9LOenUxAFu0fUuUlQZuxw
xi+Bguv4DW0hQ4KSzuDkoHAKTkVdm3PbxFhdrjb6KYjC4rj7qx5pxJCzPDMG
vShYKF2TGWlizH8gF+6VUujxtDVdt0qMuNz2gAuEQmdoW+PUPDEs8p652thT
aN4iHK/pp7HtjMZFbUUhp3A4JrKaRtpLZRXLhEL4u0zT73JoGMU53mENiSDz
q5i9R0njXBRzIKpZBG6Tzu8lm8Yc3fLJzCoRnIN9BmPHKBxmUEFnVSK0DXq1
PLlN4XQMiePtEKHs6pyB3w29zdfkffU4UIT0fT/EpkdRWJHp0XN4oQgpO6vs
KmUUWp4/bPUfE4KTsdGy1ZSC7/oOmf0dIa45C1rstSK8/fqGcfEhIaJU/oNu
q0UoenX89D2lEFbTCtpzBoQozXN0NmEKIT+n9buULYR7pCPDu0WA4rPfO6bz
hNh50ye5IF+AGcXht7LuCGBh5vG+drkAZUPv74rjBNjtU9jSP8lHU+omZeUs
AU7k04qPOj7GPo5WJpTx4V7e+aPzRj7WdYp3PQjiIyT7gHeDOR/QHTONHuBh
8fmXsnOXeIjUayZP5fLgcj+NfTeMh8yVB5MrKR4+BddXejN4KPtDff3zfS6q
xYUmQVouLKODt48kcjHZpriSreBix1zRANOcC2uzOt/UUQ7WfvFi6EsNB+o9
kaHhKg52BXiG1vpzoC1isSw9OCj69Xau6hUbPffiGZpONiZZo4uYB9ho7e37
5L+PjY7xcd9EIRshicoXUYvY+POmi9u/jQTHbYv9c24RdLyayJEkEIgzvC0m
thCsr1dJVdsJPGFTHRFD0FVK68fiCJYV9IY1RBE8D4uV1hp0ZH9JyZFNBH0t
7c+8DPhoUd0/gg0E765XS4IUBCPn/bs3BRFYHEt5unUpwcmmnr4GKUFeivX+
RjmB6dQIUyAhsAopF/PdCErqI3yP0AQ2s3qzhw2826kkVYSQwC5DId4lIHjd
etHsAyFwTZJk/7KAIHKhdQB7PoEmsInudSSIn6FenmdHwOFt61rhQOBAVywZ
ZRLw+0pps3kEKUuO2sHW0HOjTVf+HIKHNUcqlLMIriy5mPXO2pCf2X3wmgWB
jOlHK2YT3HNq3eJiTiBvTs9iWhLUbLhkPWxKUKtzoFMNfOGK092KGQQeB2ue
dDIIZhb4XKydTvBXXGiWx0yCjKeq3QtMDDuufEudNOh2NJxYljWN4D+U7ks4

         "]]},
       Annotation[#, "Charting`Private`Tag$2977#5"]& ], 
      TagBox[
       {RGBColor[1, 0, 0], Thickness[Large], Opacity[1.], 
        Dashing[{Small, Small}], LineBox[CompressedData["
1:eJwVznk01XkYx3HJEIVEIVQoX3f1W64Ig6PTdqNMiJBIZNcIJ5pNi+uWEs0V
7e5Uo0FElquaPhUVKUUzWkShkjkoidE6v/njOa/z/PM8b8uNiWsi1NXU1Ly4
+d8bFRpviEqCC20uR923sNifPdSaUCdBc4Kn29lEFv5RD8urayVInpT+zoDb
++eWJi6ukWB1kFtObzwL7Ryf4ZAqCXI1+36VxbLwjFcOKcokCFqg19kWyaKN
5z44WSmBVfPx5NT1LLqV2we690iw60pg3oiUxcSBTK+qAAkMvex/abRmwZRG
Pn/Ek8DIzKAiSo0Fv6+i7p+PLNQbChZ0dzGYb5Lzr0kzi1iLLueqiwxc0jyi
C4+wsPmUu6z/CIO1f8s97KNZ3HGOsY5KZ2Dn7bzhkgP3R/2U1COQgc341dJ8
bRZbCwaGKl0YzD3cuTG7g0FZiWHAA3MGC2NaVvxVzOBdoiLr4xca0/xtkrW3
M3AyV90Kf06jz81Ia90KBh75wYXFoPHYr6P542wGwToRt3yLaLRtFo+r+mmE
9Y7f9vuJhjx/ODK8lsbu2VWRLYE0QkZ2a4XKaVx9Ktua5UjDXloxfZs/ja6j
I9EWM2jwW8ulvbY0FnVrhxoPUrD0XjwYPUZB6ta0AdcpdAy6tz9poOC841SW
2mEKJXWGAyfzKSSqIp+bJFHI+Dk9OmMThW0aO0d6llBI2VpjWm1PIf9T7pp7
ZhR4u4J1H2hRKDtk33mv1w6XLUXt5qV2sGJXrC6U2WGTYuWgw2o7qDfuLPyB
soP+pLyH8gExaP0W1cz7YjieKZVWysToDFIa5yWJcez093MyBGL0VupubzAV
Q/NYyPXMmyK0p3S8flonQsnQ+yYmRoQ/0qLuDq8XoTUtzL9aT4SR372N4zRE
GPs0Wp1QIsSz3BNlw0oh1j1mUu+uEuLIjSXyqmVCoLxAK2JAgL0+o6K9fQKE
dxd/KMoWoC71zhvIBNi9fF9yNSVAULhlwkmhACVnC698beEjjXKtUTbxoRvh
HfcmkQ9V5tIey3g+kkzsBoyn8nHC82140xQ+1n7TMzSzmIeea7pvxWd4SPV0
86tfyQO/aLnMWsrD4b0N2YpXthC35nYvfWmLD/NHFxjvscU8K6Nv1eS2eDQ+
viRRbIvvbKw0MkW2uHjN2uFLM4ERGzrLlfPRqwk5m0DACwhzOhhPENiokCji
CNjaTZHvYwk6lXT3WAxBRv3XXH/OZ+ujJfWbCU5//vzKjPNl+8Mu9zAChWJ+
zqlQgpErtewqX+6eeGNztQ/BtIKUp1FOBEWVbWMdiwj2pxhkNTsSDIVEzXLi
1PcpY4QOBJPPn7A/upBght4L2TBLIEkdTQrlNN3ly6SKCHQaXV/3CwlstrCy
nfO47vOHGibmEhR7tdIv5hBcb4/pCuLkCWI7l1pwXa5945fNCYQvlbTObILf
DG7zdpgSMMEzOg8YErRkbJHrcF5YdC5zxIBg9OaPJ+M47Y2ltO90rvsgW3tX
n8CxLSPTWJfg3P3C3rxpBPXlFnTaVIL0+9KJUR0Cl32qJ4+1CS4lnNbz5/wz
xi/TZQqB5vBZa5UWgdvyt9RxTYKaQwGOZpz/AfQSWEY=
         "]]},
       Annotation[#, "Charting`Private`Tag$2977#6"]& ]}, {}}, InsetBox[
     TemplateBox[{
      StyleBox["1.`*^-6", 20, FontFamily -> "Arial", StripOnInput -> False],
       StyleBox["1.`*^-7", 20, FontFamily -> "Arial", StripOnInput -> False],
       StyleBox["1.`*^-8", 20, FontFamily -> "Arial", StripOnInput -> False]},
      "LineLegend",
      DisplayFunction->(FormBox[
        PanelBox[
         StyleBox[
          StyleBox[
           PaneBox[
            TagBox[
             GridBox[{{
                StyleBox[
                 StyleBox[
                 "\"RAF(M)\"", 20, FontFamily -> "Arial", StripOnInput -> 
                  False], {FontSize -> 12, FontFamily -> "Arial"}, 
                 StripOnInput -> False]}, {
                TagBox[
                 GridBox[{{
                    TagBox[
                    GridBox[{{
                    GraphicsBox[{{
                    Directive[
                    EdgeForm[
                    Directive[
                    Opacity[0.3], 
                    GrayLevel[0]]], 
                    PointSize[0.5], 
                    AbsoluteThickness[1.6], 
                    RGBColor[0, 0, 1]], {
                    LineBox[{{0, 10}, {20, 10}}]}}, {
                    Directive[
                    EdgeForm[
                    Directive[
                    Opacity[0.3], 
                    GrayLevel[0]]], 
                    PointSize[0.5], 
                    AbsoluteThickness[1.6], 
                    RGBColor[0, 0, 1]], {}}}, AspectRatio -> Full, 
                    ImageSize -> {20, 10}, PlotRangePadding -> None, 
                    ImagePadding -> Automatic, 
                    BaselinePosition -> (Scaled[0.038000000000000006`] -> 
                    Baseline)], #}, {
                    GraphicsBox[{{
                    Directive[
                    EdgeForm[
                    Directive[
                    Opacity[0.3], 
                    GrayLevel[0]]], 
                    PointSize[0.5], 
                    AbsoluteThickness[1.6], 
                    RGBColor[0, 1, 0]], {
                    LineBox[{{0, 10}, {20, 10}}]}}, {
                    Directive[
                    EdgeForm[
                    Directive[
                    Opacity[0.3], 
                    GrayLevel[0]]], 
                    PointSize[0.5], 
                    AbsoluteThickness[1.6], 
                    RGBColor[0, 1, 0]], {}}}, AspectRatio -> Full, 
                    ImageSize -> {20, 10}, PlotRangePadding -> None, 
                    ImagePadding -> Automatic, 
                    BaselinePosition -> (Scaled[0.038000000000000006`] -> 
                    Baseline)], #2}, {
                    GraphicsBox[{{
                    Directive[
                    EdgeForm[
                    Directive[
                    Opacity[0.3], 
                    GrayLevel[0]]], 
                    PointSize[0.5], 
                    AbsoluteThickness[1.6], 
                    RGBColor[1, 0, 0], 
                    Thickness[Large]], {
                    LineBox[{{0, 10}, {20, 10}}]}}, {
                    Directive[
                    EdgeForm[
                    Directive[
                    Opacity[0.3], 
                    GrayLevel[0]]], 
                    PointSize[0.5], 
                    AbsoluteThickness[1.6], 
                    RGBColor[1, 0, 0], 
                    Thickness[Large]], {}}}, AspectRatio -> Full, 
                    ImageSize -> {20, 10}, PlotRangePadding -> None, 
                    ImagePadding -> Automatic, 
                    BaselinePosition -> (Scaled[0.038000000000000006`] -> 
                    Baseline)], #3}}, 
                    GridBoxAlignment -> {
                    "Columns" -> {Center, Left}, "Rows" -> {{Baseline}}}, 
                    AutoDelete -> False, 
                    GridBoxDividers -> {
                    "Columns" -> {{False}}, "Rows" -> {{False}}}, 
                    GridBoxItemSize -> {
                    "Columns" -> {{All}}, "Rows" -> {{All}}}, 
                    GridBoxSpacings -> {
                    "Columns" -> {{0.5}}, "Rows" -> {{0.8}}}], "Grid"]}}, 
                  GridBoxAlignment -> {
                   "Columns" -> {{Left}}, "Rows" -> {{Top}}}, AutoDelete -> 
                  False, 
                  GridBoxItemSize -> {
                   "Columns" -> {{Automatic}}, "Rows" -> {{Automatic}}}, 
                  GridBoxSpacings -> {"Columns" -> {{1}}, "Rows" -> {{0}}}], 
                 "Grid"]}}, GridBoxAlignment -> {"Columns" -> {{Center}}}, 
              AutoDelete -> False, 
              GridBoxItemSize -> {
               "Columns" -> {{Automatic}}, "Rows" -> {{Automatic}}}, 
              GridBoxSpacings -> {
               "Columns" -> {{Automatic}}, "Rows" -> {{Automatic}}}], "Grid"],
             Alignment -> Left, AppearanceElements -> None, ImageSizeAction -> 
            "ResizeToFit"], LineIndent -> 0, StripOnInput -> False], {
          FontSize -> 12, FontFamily -> "Arial"}, StripOnInput -> False], 
         Background -> Automatic, ContentPadding -> True, 
         FrameMargins -> {{5, 5}, {5, 5}}], TraditionalForm]& ),
      Editable->True,
      InterpretationFunction:>(RowBox[{"LineLegend", "[", 
         RowBox[{
           RowBox[{"{", 
             RowBox[{
               InterpretationBox[
                ButtonBox[
                 TooltipBox[
                  GraphicsBox[{{
                    GrayLevel[0], 
                    RectangleBox[{0, 0}]}, {
                    GrayLevel[0], 
                    RectangleBox[{1, -1}]}, {
                    RGBColor[0, 0, 1], 
                    RectangleBox[{0, -1}, {2, 1}]}}, DefaultBaseStyle -> 
                   "ColorSwatchGraphics", AspectRatio -> 1, Frame -> True, 
                   FrameStyle -> RGBColor[0., 0., 0.6666666666666666], 
                   FrameTicks -> None, PlotRangePadding -> None, ImageSize -> 
                   Dynamic[{
                    Automatic, 
                    1.35 (CurrentValue["FontCapHeight"]/AbsoluteCurrentValue[
                    Magnification])}]], 
                  StyleBox[
                   RowBox[{"RGBColor", "[", 
                    RowBox[{"0", ",", "0", ",", "1"}], "]"}], NumberMarks -> 
                   False]], Appearance -> None, BaseStyle -> {}, 
                 BaselinePosition -> Baseline, DefaultBaseStyle -> {}, 
                 ButtonFunction :> With[{Typeset`box$ = EvaluationBox[]}, 
                   If[
                    Not[
                    AbsoluteCurrentValue["Deployed"]], 
                    SelectionMove[Typeset`box$, All, Expression]; 
                    FrontEnd`Private`$ColorSelectorInitialAlpha = 1; 
                    FrontEnd`Private`$ColorSelectorInitialColor = 
                    RGBColor[0, 0, 1]; 
                    FrontEnd`Private`$ColorSelectorUseMakeBoxes = True; 
                    MathLink`CallFrontEnd[
                    FrontEnd`AttachCell[Typeset`box$, 
                    FrontEndResource["RGBColorValueSelector"], {
                    0, {Left, Bottom}}, {Left, Top}, 
                    "ClosingActions" -> {
                    "SelectionDeparture", "ParentChanged", 
                    "EvaluatorQuit"}]]]], BaseStyle -> Inherited, Evaluator -> 
                 Automatic, Method -> "Preemptive"], 
                RGBColor[0, 0, 1], Editable -> False, Selectable -> False], 
               ",", 
               InterpretationBox[
                ButtonBox[
                 TooltipBox[
                  GraphicsBox[{{
                    GrayLevel[0], 
                    RectangleBox[{0, 0}]}, {
                    GrayLevel[0], 
                    RectangleBox[{1, -1}]}, {
                    RGBColor[0, 1, 0], 
                    RectangleBox[{0, -1}, {2, 1}]}}, DefaultBaseStyle -> 
                   "ColorSwatchGraphics", AspectRatio -> 1, Frame -> True, 
                   FrameStyle -> RGBColor[0., 0.6666666666666666, 0.], 
                   FrameTicks -> None, PlotRangePadding -> None, ImageSize -> 
                   Dynamic[{
                    Automatic, 
                    1.35 (CurrentValue["FontCapHeight"]/AbsoluteCurrentValue[
                    Magnification])}]], 
                  StyleBox[
                   RowBox[{"RGBColor", "[", 
                    RowBox[{"0", ",", "1", ",", "0"}], "]"}], NumberMarks -> 
                   False]], Appearance -> None, BaseStyle -> {}, 
                 BaselinePosition -> Baseline, DefaultBaseStyle -> {}, 
                 ButtonFunction :> With[{Typeset`box$ = EvaluationBox[]}, 
                   If[
                    Not[
                    AbsoluteCurrentValue["Deployed"]], 
                    SelectionMove[Typeset`box$, All, Expression]; 
                    FrontEnd`Private`$ColorSelectorInitialAlpha = 1; 
                    FrontEnd`Private`$ColorSelectorInitialColor = 
                    RGBColor[0, 1, 0]; 
                    FrontEnd`Private`$ColorSelectorUseMakeBoxes = True; 
                    MathLink`CallFrontEnd[
                    FrontEnd`AttachCell[Typeset`box$, 
                    FrontEndResource["RGBColorValueSelector"], {
                    0, {Left, Bottom}}, {Left, Top}, 
                    "ClosingActions" -> {
                    "SelectionDeparture", "ParentChanged", 
                    "EvaluatorQuit"}]]]], BaseStyle -> Inherited, Evaluator -> 
                 Automatic, Method -> "Preemptive"], 
                RGBColor[0, 1, 0], Editable -> False, Selectable -> False], 
               ",", 
               RowBox[{"Directive", "[", 
                 RowBox[{
                   InterpretationBox[
                    ButtonBox[
                    TooltipBox[
                    GraphicsBox[{{
                    GrayLevel[0], 
                    RectangleBox[{0, 0}]}, {
                    GrayLevel[0], 
                    RectangleBox[{1, -1}]}, {
                    RGBColor[1, 0, 0], 
                    RectangleBox[{0, -1}, {2, 1}]}}, DefaultBaseStyle -> 
                    "ColorSwatchGraphics", AspectRatio -> 1, Frame -> True, 
                    FrameStyle -> RGBColor[0.6666666666666666, 0., 0.], 
                    FrameTicks -> None, PlotRangePadding -> None, ImageSize -> 
                    Dynamic[{
                    Automatic, 
                    1.35 (CurrentValue["FontCapHeight"]/AbsoluteCurrentValue[
                    Magnification])}]], 
                    StyleBox[
                    RowBox[{"RGBColor", "[", 
                    RowBox[{"1", ",", "0", ",", "0"}], "]"}], NumberMarks -> 
                    False]], Appearance -> None, BaseStyle -> {}, 
                    BaselinePosition -> Baseline, DefaultBaseStyle -> {}, 
                    ButtonFunction :> With[{Typeset`box$ = EvaluationBox[]}, 
                    If[
                    Not[
                    AbsoluteCurrentValue["Deployed"]], 
                    SelectionMove[Typeset`box$, All, Expression]; 
                    FrontEnd`Private`$ColorSelectorInitialAlpha = 1; 
                    FrontEnd`Private`$ColorSelectorInitialColor = 
                    RGBColor[1, 0, 0]; 
                    FrontEnd`Private`$ColorSelectorUseMakeBoxes = True; 
                    MathLink`CallFrontEnd[
                    FrontEnd`AttachCell[Typeset`box$, 
                    FrontEndResource["RGBColorValueSelector"], {
                    0, {Left, Bottom}}, {Left, Top}, 
                    "ClosingActions" -> {
                    "SelectionDeparture", "ParentChanged", 
                    "EvaluatorQuit"}]]]], BaseStyle -> Inherited, Evaluator -> 
                    Automatic, Method -> "Preemptive"], 
                    RGBColor[1, 0, 0], Editable -> False, Selectable -> 
                    False], ",", 
                   RowBox[{"Thickness", "[", "Large", "]"}]}], "]"}]}], "}"}],
            ",", 
           RowBox[{"{", 
             RowBox[{#, ",", #2, ",", #3}], "}"}], ",", 
           RowBox[{"LabelStyle", "\[Rule]", "12"}], ",", 
           RowBox[{"LegendFunction", "\[Rule]", "Panel"}], ",", 
           RowBox[{"LegendLabel", "\[Rule]", 
             StyleBox[
             "\"RAF(M)\"", 20, FontFamily -> "Arial", StripOnInput -> 
              False]}], ",", 
           RowBox[{"LegendLayout", "\[Rule]", "\"Column\""}]}], "]"}]& )], 
     Scaled[{0.99, 0.01}], ImageScaled[{1, 0}],
     BaseStyle->{FontSize -> Larger},
     FormatType->StandardForm]},
   AspectRatio->NCache[GoldenRatio^(-1), 0.6180339887498948],
   Axes->{True, True},
   AxesLabel->{None, None},
   AxesOrigin->{-20.72326583694641, -20.68921129821441},
   BaseStyle->{FontFamily -> "Times"},
   CoordinatesToolOptions:>{"DisplayFunction" -> ({
       Exp[
        Part[#, 1]], 
       Exp[
        Part[#, 2]]}& ), "CopiedValueFunction" -> ({
       Exp[
        Part[#, 1]], 
       Exp[
        Part[#, 2]]}& )},
   DisplayFunction->Identity,
   Frame->{{True, True}, {True, True}},
   FrameLabel->{{
      FormBox[
       StyleBox[
       "\"Total Drug [DTOT] (M)\"", 20, FontFamily -> "Arial", StripOnInput -> 
        False], TraditionalForm], None}, {
      FormBox[
       StyleBox[
       "\"Unbound Drug [d] (M)\"", 20, FontFamily -> "Arial", StripOnInput -> 
        False], TraditionalForm], None}},
   FrameStyle->Thickness[0.004],
   FrameTicks->FrontEndValueCache[{{Quiet[
        Charting`ScaledTicks[{Log, Exp}][#, #2, {6, 6}]]& , 
       Charting`ScaledFrameTicks[{Log, Exp}]}, {Quiet[
        Charting`ScaledTicks[{Log, Exp}][#, #2, {6, 6}]]& , 
       Charting`ScaledFrameTicks[{Log, Exp}]}}, {{{{-20.72326583694641, 
         FormBox[
          TemplateBox[{"10", 
            RowBox[{"-", "9"}]}, "Superscript", SyntaxForm -> SuperscriptBox],
           TraditionalForm], {0.01, 0.}, {
          AbsoluteThickness[0.1]}}, {-18.420680743952367`, 
         FormBox[
          TemplateBox[{"10", 
            RowBox[{"-", "8"}]}, "Superscript", SyntaxForm -> SuperscriptBox],
           TraditionalForm], {0.01, 0.}, {
          AbsoluteThickness[0.1]}}, {-16.11809565095832, 
         FormBox[
          TemplateBox[{"10", 
            RowBox[{"-", "7"}]}, "Superscript", SyntaxForm -> SuperscriptBox],
           TraditionalForm], {0.01, 0.}, {
          AbsoluteThickness[0.1]}}, {-13.815510557964274`, 
         FormBox[
          TemplateBox[{"10", 
            RowBox[{"-", "6"}]}, "Superscript", SyntaxForm -> SuperscriptBox],
           TraditionalForm], {0.01, 0.}, {
          AbsoluteThickness[0.1]}}, {-11.512925464970229`, 
         FormBox[
          TemplateBox[{"10", 
            RowBox[{"-", "5"}]}, "Superscript", SyntaxForm -> SuperscriptBox],
           TraditionalForm], {0.01, 0.}, {
          AbsoluteThickness[0.1]}}, {-23.025850929940457`, 
         FormBox[
          TemplateBox[{0., 0.}, "Spacer2"], TraditionalForm], {0.005, 0.}, {
          AbsoluteThickness[0.1]}}, {-22.33270374938051, 
         FormBox[
          TemplateBox[{0., 0.}, "Spacer2"], TraditionalForm], {0.005, 0.}, {
          AbsoluteThickness[0.1]}}, {-21.927238641272346`, 
         FormBox[
          TemplateBox[{0., 0.}, "Spacer2"], TraditionalForm], {0.005, 0.}, {
          AbsoluteThickness[0.1]}}, {-21.639556568820566`, 
         FormBox[
          TemplateBox[{0., 0.}, "Spacer2"], TraditionalForm], {0.005, 0.}, {
          AbsoluteThickness[0.1]}}, {-21.416413017506358`, 
         FormBox[
          TemplateBox[{0., 0.}, "Spacer2"], TraditionalForm], {0.005, 0.}, {
          AbsoluteThickness[0.1]}}, {-21.234091460712403`, 
         FormBox[
          TemplateBox[{0., 0.}, "Spacer2"], TraditionalForm], {0.005, 0.}, {
          AbsoluteThickness[0.1]}}, {-21.079940780885142`, 
         FormBox[
          TemplateBox[{0., 0.}, "Spacer2"], TraditionalForm], {0.005, 0.}, {
          AbsoluteThickness[0.1]}}, {-20.94640938826062, 
         FormBox[
          TemplateBox[{0., 0.}, "Spacer2"], TraditionalForm], {0.005, 0.}, {
          AbsoluteThickness[0.1]}}, {-20.82862635260424, 
         FormBox[
          TemplateBox[{0., 0.}, "Spacer2"], TraditionalForm], {0.005, 0.}, {
          AbsoluteThickness[0.1]}}, {-20.030118656386467`, 
         FormBox[
          TemplateBox[{0., 0.}, "Spacer2"], TraditionalForm], {0.005, 0.}, {
          AbsoluteThickness[0.1]}}, {-19.624653548278303`, 
         FormBox[
          TemplateBox[{0., 0.}, "Spacer2"], TraditionalForm], {0.005, 0.}, {
          AbsoluteThickness[0.1]}}, {-19.33697147582652, 
         FormBox[
          TemplateBox[{0., 0.}, "Spacer2"], TraditionalForm], {0.005, 0.}, {
          AbsoluteThickness[0.1]}}, {-19.11382792451231, 
         FormBox[
          TemplateBox[{0., 0.}, "Spacer2"], TraditionalForm], {0.005, 0.}, {
          AbsoluteThickness[0.1]}}, {-18.931506367718356`, 
         FormBox[
          TemplateBox[{0., 0.}, "Spacer2"], TraditionalForm], {0.005, 0.}, {
          AbsoluteThickness[0.1]}}, {-18.7773556878911, 
         FormBox[
          TemplateBox[{0., 0.}, "Spacer2"], TraditionalForm], {0.005, 0.}, {
          AbsoluteThickness[0.1]}}, {-18.643824295266576`, 
         FormBox[
          TemplateBox[{0., 0.}, "Spacer2"], TraditionalForm], {0.005, 0.}, {
          AbsoluteThickness[0.1]}}, {-18.526041259610192`, 
         FormBox[
          TemplateBox[{0., 0.}, "Spacer2"], TraditionalForm], {0.005, 0.}, {
          AbsoluteThickness[0.1]}}, {-17.72753356339242, 
         FormBox[
          TemplateBox[{0., 0.}, "Spacer2"], TraditionalForm], {0.005, 0.}, {
          AbsoluteThickness[0.1]}}, {-17.322068455284256`, 
         FormBox[
          TemplateBox[{0., 0.}, "Spacer2"], TraditionalForm], {0.005, 0.}, {
          AbsoluteThickness[0.1]}}, {-17.034386382832476`, 
         FormBox[
          TemplateBox[{0., 0.}, "Spacer2"], TraditionalForm], {0.005, 0.}, {
          AbsoluteThickness[0.1]}}, {-16.811242831518264`, 
         FormBox[
          TemplateBox[{0., 0.}, "Spacer2"], TraditionalForm], {0.005, 0.}, {
          AbsoluteThickness[0.1]}}, {-16.62892127472431, 
         FormBox[
          TemplateBox[{0., 0.}, "Spacer2"], TraditionalForm], {0.005, 0.}, {
          AbsoluteThickness[0.1]}}, {-16.474770594897052`, 
         FormBox[
          TemplateBox[{0., 0.}, "Spacer2"], TraditionalForm], {0.005, 0.}, {
          AbsoluteThickness[0.1]}}, {-16.34123920227253, 
         FormBox[
          TemplateBox[{0., 0.}, "Spacer2"], TraditionalForm], {0.005, 0.}, {
          AbsoluteThickness[0.1]}}, {-16.223456166616145`, 
         FormBox[
          TemplateBox[{0., 0.}, "Spacer2"], TraditionalForm], {0.005, 0.}, {
          AbsoluteThickness[0.1]}}, {-15.424948470398375`, 
         FormBox[
          TemplateBox[{0., 0.}, "Spacer2"], TraditionalForm], {0.005, 0.}, {
          AbsoluteThickness[0.1]}}, {-15.01948336229021, 
         FormBox[
          TemplateBox[{0., 0.}, "Spacer2"], TraditionalForm], {0.005, 0.}, {
          AbsoluteThickness[0.1]}}, {-14.73180128983843, 
         FormBox[
          TemplateBox[{0., 0.}, "Spacer2"], TraditionalForm], {0.005, 0.}, {
          AbsoluteThickness[0.1]}}, {-14.508657738524219`, 
         FormBox[
          TemplateBox[{0., 0.}, "Spacer2"], TraditionalForm], {0.005, 0.}, {
          AbsoluteThickness[0.1]}}, {-14.326336181730264`, 
         FormBox[
          TemplateBox[{0., 0.}, "Spacer2"], TraditionalForm], {0.005, 0.}, {
          AbsoluteThickness[0.1]}}, {-14.172185501903007`, 
         FormBox[
          TemplateBox[{0., 0.}, "Spacer2"], TraditionalForm], {0.005, 0.}, {
          AbsoluteThickness[0.1]}}, {-14.038654109278484`, 
         FormBox[
          TemplateBox[{0., 0.}, "Spacer2"], TraditionalForm], {0.005, 0.}, {
          AbsoluteThickness[0.1]}}, {-13.9208710736221, 
         FormBox[
          TemplateBox[{0., 0.}, "Spacer2"], TraditionalForm], {0.005, 0.}, {
          AbsoluteThickness[0.1]}}, {-13.122363377404328`, 
         FormBox[
          TemplateBox[{0., 0.}, "Spacer2"], TraditionalForm], {0.005, 0.}, {
          AbsoluteThickness[0.1]}}, {-12.716898269296165`, 
         FormBox[
          TemplateBox[{0., 0.}, "Spacer2"], TraditionalForm], {0.005, 0.}, {
          AbsoluteThickness[0.1]}}, {-12.429216196844383`, 
         FormBox[
          TemplateBox[{0., 0.}, "Spacer2"], TraditionalForm], {0.005, 0.}, {
          AbsoluteThickness[0.1]}}, {-12.206072645530174`, 
         FormBox[
          TemplateBox[{0., 0.}, "Spacer2"], TraditionalForm], {0.005, 0.}, {
          AbsoluteThickness[0.1]}}, {-12.02375108873622, 
         FormBox[
          TemplateBox[{0., 0.}, "Spacer2"], TraditionalForm], {0.005, 0.}, {
          AbsoluteThickness[0.1]}}, {-11.86960040890896, 
         FormBox[
          TemplateBox[{0., 0.}, "Spacer2"], TraditionalForm], {0.005, 0.}, {
          AbsoluteThickness[0.1]}}, {-11.736069016284437`, 
         FormBox[
          TemplateBox[{0., 0.}, "Spacer2"], TraditionalForm], {0.005, 0.}, {
          AbsoluteThickness[0.1]}}, {-11.618285980628055`, 
         FormBox[
          TemplateBox[{0., 0.}, "Spacer2"], TraditionalForm], {0.005, 0.}, {
          AbsoluteThickness[0.1]}}, {-10.819778284410283`, 
         FormBox[
          TemplateBox[{0., 0.}, "Spacer2"], TraditionalForm], {0.005, 0.}, {
          AbsoluteThickness[0.1]}}, {-10.41431317630212, 
         FormBox[
          TemplateBox[{0., 0.}, "Spacer2"], TraditionalForm], {0.005, 0.}, {
          AbsoluteThickness[0.1]}}, {-10.126631103850338`, 
         FormBox[
          TemplateBox[{0., 0.}, "Spacer2"], TraditionalForm], {0.005, 0.}, {
          AbsoluteThickness[0.1]}}, {-9.903487552536127, 
         FormBox[
          TemplateBox[{0., 0.}, "Spacer2"], TraditionalForm], {0.005, 0.}, {
          AbsoluteThickness[0.1]}}, {-9.721165995742174, 
         FormBox[
          TemplateBox[{0., 0.}, "Spacer2"], TraditionalForm], {0.005, 0.}, {
          AbsoluteThickness[0.1]}}, {-9.567015315914915, 
         FormBox[
          TemplateBox[{0., 0.}, "Spacer2"], TraditionalForm], {0.005, 0.}, {
          AbsoluteThickness[0.1]}}, {-9.433483923290392, 
         FormBox[
          TemplateBox[{0., 0.}, "Spacer2"], TraditionalForm], {0.005, 0.}, {
          AbsoluteThickness[0.1]}}, {-9.315700887634009, 
         FormBox[
          TemplateBox[{0., 0.}, "Spacer2"], TraditionalForm], {0.005, 0.}, {
          AbsoluteThickness[0.1]}}, {-9.210340371976182, 
         FormBox[
          TemplateBox[{0., 0.}, "Spacer2"], TraditionalForm], {0.005, 0.}, {
          AbsoluteThickness[0.1]}}}, {{-20.72326583694641, 
         FormBox[
          TemplateBox[{0., 0.}, "Spacer2"], TraditionalForm], {0.01, 0.}, {
          AbsoluteThickness[0.1]}}, {-18.420680743952367`, 
         FormBox[
          TemplateBox[{0., 0.}, "Spacer2"], TraditionalForm], {0.01, 0.}, {
          AbsoluteThickness[0.1]}}, {-16.11809565095832, 
         FormBox[
          TemplateBox[{0., 0.}, "Spacer2"], TraditionalForm], {0.01, 0.}, {
          AbsoluteThickness[0.1]}}, {-13.815510557964274`, 
         FormBox[
          TemplateBox[{0., 0.}, "Spacer2"], TraditionalForm], {0.01, 0.}, {
          AbsoluteThickness[0.1]}}, {-11.512925464970229`, 
         FormBox[
          TemplateBox[{0., 0.}, "Spacer2"], TraditionalForm], {0.01, 0.}, {
          AbsoluteThickness[0.1]}}, {-23.025850929940457`, 
         FormBox[
          TemplateBox[{0., 0.}, "Spacer2"], TraditionalForm], {0.005, 0.}, {
          AbsoluteThickness[0.1]}}, {-22.33270374938051, 
         FormBox[
          TemplateBox[{0., 0.}, "Spacer2"], TraditionalForm], {0.005, 0.}, {
          AbsoluteThickness[0.1]}}, {-21.927238641272346`, 
         FormBox[
          TemplateBox[{0., 0.}, "Spacer2"], TraditionalForm], {0.005, 0.}, {
          AbsoluteThickness[0.1]}}, {-21.639556568820566`, 
         FormBox[
          TemplateBox[{0., 0.}, "Spacer2"], TraditionalForm], {0.005, 0.}, {
          AbsoluteThickness[0.1]}}, {-21.416413017506358`, 
         FormBox[
          TemplateBox[{0., 0.}, "Spacer2"], TraditionalForm], {0.005, 0.}, {
          AbsoluteThickness[0.1]}}, {-21.234091460712403`, 
         FormBox[
          TemplateBox[{0., 0.}, "Spacer2"], TraditionalForm], {0.005, 0.}, {
          AbsoluteThickness[0.1]}}, {-21.079940780885142`, 
         FormBox[
          TemplateBox[{0., 0.}, "Spacer2"], TraditionalForm], {0.005, 0.}, {
          AbsoluteThickness[0.1]}}, {-20.94640938826062, 
         FormBox[
          TemplateBox[{0., 0.}, "Spacer2"], TraditionalForm], {0.005, 0.}, {
          AbsoluteThickness[0.1]}}, {-20.82862635260424, 
         FormBox[
          TemplateBox[{0., 0.}, "Spacer2"], TraditionalForm], {0.005, 0.}, {
          AbsoluteThickness[0.1]}}, {-20.030118656386467`, 
         FormBox[
          TemplateBox[{0., 0.}, "Spacer2"], TraditionalForm], {0.005, 0.}, {
          AbsoluteThickness[0.1]}}, {-19.624653548278303`, 
         FormBox[
          TemplateBox[{0., 0.}, "Spacer2"], TraditionalForm], {0.005, 0.}, {
          AbsoluteThickness[0.1]}}, {-19.33697147582652, 
         FormBox[
          TemplateBox[{0., 0.}, "Spacer2"], TraditionalForm], {0.005, 0.}, {
          AbsoluteThickness[0.1]}}, {-19.11382792451231, 
         FormBox[
          TemplateBox[{0., 0.}, "Spacer2"], TraditionalForm], {0.005, 0.}, {
          AbsoluteThickness[0.1]}}, {-18.931506367718356`, 
         FormBox[
          TemplateBox[{0., 0.}, "Spacer2"], TraditionalForm], {0.005, 0.}, {
          AbsoluteThickness[0.1]}}, {-18.7773556878911, 
         FormBox[
          TemplateBox[{0., 0.}, "Spacer2"], TraditionalForm], {0.005, 0.}, {
          AbsoluteThickness[0.1]}}, {-18.643824295266576`, 
         FormBox[
          TemplateBox[{0., 0.}, "Spacer2"], TraditionalForm], {0.005, 0.}, {
          AbsoluteThickness[0.1]}}, {-18.526041259610192`, 
         FormBox[
          TemplateBox[{0., 0.}, "Spacer2"], TraditionalForm], {0.005, 0.}, {
          AbsoluteThickness[0.1]}}, {-17.72753356339242, 
         FormBox[
          TemplateBox[{0., 0.}, "Spacer2"], TraditionalForm], {0.005, 0.}, {
          AbsoluteThickness[0.1]}}, {-17.322068455284256`, 
         FormBox[
          TemplateBox[{0., 0.}, "Spacer2"], TraditionalForm], {0.005, 0.}, {
          AbsoluteThickness[0.1]}}, {-17.034386382832476`, 
         FormBox[
          TemplateBox[{0., 0.}, "Spacer2"], TraditionalForm], {0.005, 0.}, {
          AbsoluteThickness[0.1]}}, {-16.811242831518264`, 
         FormBox[
          TemplateBox[{0., 0.}, "Spacer2"], TraditionalForm], {0.005, 0.}, {
          AbsoluteThickness[0.1]}}, {-16.62892127472431, 
         FormBox[
          TemplateBox[{0., 0.}, "Spacer2"], TraditionalForm], {0.005, 0.}, {
          AbsoluteThickness[0.1]}}, {-16.474770594897052`, 
         FormBox[
          TemplateBox[{0., 0.}, "Spacer2"], TraditionalForm], {0.005, 0.}, {
          AbsoluteThickness[0.1]}}, {-16.34123920227253, 
         FormBox[
          TemplateBox[{0., 0.}, "Spacer2"], TraditionalForm], {0.005, 0.}, {
          AbsoluteThickness[0.1]}}, {-16.223456166616145`, 
         FormBox[
          TemplateBox[{0., 0.}, "Spacer2"], TraditionalForm], {0.005, 0.}, {
          AbsoluteThickness[0.1]}}, {-15.424948470398375`, 
         FormBox[
          TemplateBox[{0., 0.}, "Spacer2"], TraditionalForm], {0.005, 0.}, {
          AbsoluteThickness[0.1]}}, {-15.01948336229021, 
         FormBox[
          TemplateBox[{0., 0.}, "Spacer2"], TraditionalForm], {0.005, 0.}, {
          AbsoluteThickness[0.1]}}, {-14.73180128983843, 
         FormBox[
          TemplateBox[{0., 0.}, "Spacer2"], TraditionalForm], {0.005, 0.}, {
          AbsoluteThickness[0.1]}}, {-14.508657738524219`, 
         FormBox[
          TemplateBox[{0., 0.}, "Spacer2"], TraditionalForm], {0.005, 0.}, {
          AbsoluteThickness[0.1]}}, {-14.326336181730264`, 
         FormBox[
          TemplateBox[{0., 0.}, "Spacer2"], TraditionalForm], {0.005, 0.}, {
          AbsoluteThickness[0.1]}}, {-14.172185501903007`, 
         FormBox[
          TemplateBox[{0., 0.}, "Spacer2"], TraditionalForm], {0.005, 0.}, {
          AbsoluteThickness[0.1]}}, {-14.038654109278484`, 
         FormBox[
          TemplateBox[{0., 0.}, "Spacer2"], TraditionalForm], {0.005, 0.}, {
          AbsoluteThickness[0.1]}}, {-13.9208710736221, 
         FormBox[
          TemplateBox[{0., 0.}, "Spacer2"], TraditionalForm], {0.005, 0.}, {
          AbsoluteThickness[0.1]}}, {-13.122363377404328`, 
         FormBox[
          TemplateBox[{0., 0.}, "Spacer2"], TraditionalForm], {0.005, 0.}, {
          AbsoluteThickness[0.1]}}, {-12.716898269296165`, 
         FormBox[
          TemplateBox[{0., 0.}, "Spacer2"], TraditionalForm], {0.005, 0.}, {
          AbsoluteThickness[0.1]}}, {-12.429216196844383`, 
         FormBox[
          TemplateBox[{0., 0.}, "Spacer2"], TraditionalForm], {0.005, 0.}, {
          AbsoluteThickness[0.1]}}, {-12.206072645530174`, 
         FormBox[
          TemplateBox[{0., 0.}, "Spacer2"], TraditionalForm], {0.005, 0.}, {
          AbsoluteThickness[0.1]}}, {-12.02375108873622, 
         FormBox[
          TemplateBox[{0., 0.}, "Spacer2"], TraditionalForm], {0.005, 0.}, {
          AbsoluteThickness[0.1]}}, {-11.86960040890896, 
         FormBox[
          TemplateBox[{0., 0.}, "Spacer2"], TraditionalForm], {0.005, 0.}, {
          AbsoluteThickness[0.1]}}, {-11.736069016284437`, 
         FormBox[
          TemplateBox[{0., 0.}, "Spacer2"], TraditionalForm], {0.005, 0.}, {
          AbsoluteThickness[0.1]}}, {-11.618285980628055`, 
         FormBox[
          TemplateBox[{0., 0.}, "Spacer2"], TraditionalForm], {0.005, 0.}, {
          AbsoluteThickness[0.1]}}, {-10.819778284410283`, 
         FormBox[
          TemplateBox[{0., 0.}, "Spacer2"], TraditionalForm], {0.005, 0.}, {
          AbsoluteThickness[0.1]}}, {-10.41431317630212, 
         FormBox[
          TemplateBox[{0., 0.}, "Spacer2"], TraditionalForm], {0.005, 0.}, {
          AbsoluteThickness[0.1]}}, {-10.126631103850338`, 
         FormBox[
          TemplateBox[{0., 0.}, "Spacer2"], TraditionalForm], {0.005, 0.}, {
          AbsoluteThickness[0.1]}}, {-9.903487552536127, 
         FormBox[
          TemplateBox[{0., 0.}, "Spacer2"], TraditionalForm], {0.005, 0.}, {
          AbsoluteThickness[0.1]}}, {-9.721165995742174, 
         FormBox[
          TemplateBox[{0., 0.}, "Spacer2"], TraditionalForm], {0.005, 0.}, {
          AbsoluteThickness[0.1]}}, {-9.567015315914915, 
         FormBox[
          TemplateBox[{0., 0.}, "Spacer2"], TraditionalForm], {0.005, 0.}, {
          AbsoluteThickness[0.1]}}, {-9.433483923290392, 
         FormBox[
          TemplateBox[{0., 0.}, "Spacer2"], TraditionalForm], {0.005, 0.}, {
          AbsoluteThickness[0.1]}}, {-9.315700887634009, 
         FormBox[
          TemplateBox[{0., 0.}, "Spacer2"], TraditionalForm], {0.005, 0.}, {
          AbsoluteThickness[0.1]}}, {-9.210340371976182, 
         FormBox[
          TemplateBox[{0., 0.}, "Spacer2"], TraditionalForm], {0.005, 0.}, {
          AbsoluteThickness[0.1]}}}}, {{{-20.72326583694641, 
         FormBox[
          TemplateBox[{"10", 
            RowBox[{"-", "9"}]}, "Superscript", SyntaxForm -> SuperscriptBox],
           TraditionalForm], {0.01, 0.}, {
          AbsoluteThickness[0.1]}}, {-18.420680743952367`, 
         FormBox[
          TemplateBox[{"10", 
            RowBox[{"-", "8"}]}, "Superscript", SyntaxForm -> SuperscriptBox],
           TraditionalForm], {0.01, 0.}, {
          AbsoluteThickness[0.1]}}, {-16.11809565095832, 
         FormBox[
          TemplateBox[{"10", 
            RowBox[{"-", "7"}]}, "Superscript", SyntaxForm -> SuperscriptBox],
           TraditionalForm], {0.01, 0.}, {
          AbsoluteThickness[0.1]}}, {-13.815510557964274`, 
         FormBox[
          TemplateBox[{"10", 
            RowBox[{"-", "6"}]}, "Superscript", SyntaxForm -> SuperscriptBox],
           TraditionalForm], {0.01, 0.}, {
          AbsoluteThickness[0.1]}}, {-11.512925464970229`, 
         FormBox[
          TemplateBox[{"10", 
            RowBox[{"-", "5"}]}, "Superscript", SyntaxForm -> SuperscriptBox],
           TraditionalForm], {0.01, 0.}, {
          AbsoluteThickness[0.1]}}, {-23.025850929940457`, 
         FormBox[
          TemplateBox[{0., 0.}, "Spacer2"], TraditionalForm], {0.005, 0.}, {
          AbsoluteThickness[0.1]}}, {-22.33270374938051, 
         FormBox[
          TemplateBox[{0., 0.}, "Spacer2"], TraditionalForm], {0.005, 0.}, {
          AbsoluteThickness[0.1]}}, {-21.927238641272346`, 
         FormBox[
          TemplateBox[{0., 0.}, "Spacer2"], TraditionalForm], {0.005, 0.}, {
          AbsoluteThickness[0.1]}}, {-21.639556568820566`, 
         FormBox[
          TemplateBox[{0., 0.}, "Spacer2"], TraditionalForm], {0.005, 0.}, {
          AbsoluteThickness[0.1]}}, {-21.416413017506358`, 
         FormBox[
          TemplateBox[{0., 0.}, "Spacer2"], TraditionalForm], {0.005, 0.}, {
          AbsoluteThickness[0.1]}}, {-21.234091460712403`, 
         FormBox[
          TemplateBox[{0., 0.}, "Spacer2"], TraditionalForm], {0.005, 0.}, {
          AbsoluteThickness[0.1]}}, {-21.079940780885142`, 
         FormBox[
          TemplateBox[{0., 0.}, "Spacer2"], TraditionalForm], {0.005, 0.}, {
          AbsoluteThickness[0.1]}}, {-20.94640938826062, 
         FormBox[
          TemplateBox[{0., 0.}, "Spacer2"], TraditionalForm], {0.005, 0.}, {
          AbsoluteThickness[0.1]}}, {-20.82862635260424, 
         FormBox[
          TemplateBox[{0., 0.}, "Spacer2"], TraditionalForm], {0.005, 0.}, {
          AbsoluteThickness[0.1]}}, {-20.030118656386467`, 
         FormBox[
          TemplateBox[{0., 0.}, "Spacer2"], TraditionalForm], {0.005, 0.}, {
          AbsoluteThickness[0.1]}}, {-19.624653548278303`, 
         FormBox[
          TemplateBox[{0., 0.}, "Spacer2"], TraditionalForm], {0.005, 0.}, {
          AbsoluteThickness[0.1]}}, {-19.33697147582652, 
         FormBox[
          TemplateBox[{0., 0.}, "Spacer2"], TraditionalForm], {0.005, 0.}, {
          AbsoluteThickness[0.1]}}, {-19.11382792451231, 
         FormBox[
          TemplateBox[{0., 0.}, "Spacer2"], TraditionalForm], {0.005, 0.}, {
          AbsoluteThickness[0.1]}}, {-18.931506367718356`, 
         FormBox[
          TemplateBox[{0., 0.}, "Spacer2"], TraditionalForm], {0.005, 0.}, {
          AbsoluteThickness[0.1]}}, {-18.7773556878911, 
         FormBox[
          TemplateBox[{0., 0.}, "Spacer2"], TraditionalForm], {0.005, 0.}, {
          AbsoluteThickness[0.1]}}, {-18.643824295266576`, 
         FormBox[
          TemplateBox[{0., 0.}, "Spacer2"], TraditionalForm], {0.005, 0.}, {
          AbsoluteThickness[0.1]}}, {-18.526041259610192`, 
         FormBox[
          TemplateBox[{0., 0.}, "Spacer2"], TraditionalForm], {0.005, 0.}, {
          AbsoluteThickness[0.1]}}, {-17.72753356339242, 
         FormBox[
          TemplateBox[{0., 0.}, "Spacer2"], TraditionalForm], {0.005, 0.}, {
          AbsoluteThickness[0.1]}}, {-17.322068455284256`, 
         FormBox[
          TemplateBox[{0., 0.}, "Spacer2"], TraditionalForm], {0.005, 0.}, {
          AbsoluteThickness[0.1]}}, {-17.034386382832476`, 
         FormBox[
          TemplateBox[{0., 0.}, "Spacer2"], TraditionalForm], {0.005, 0.}, {
          AbsoluteThickness[0.1]}}, {-16.811242831518264`, 
         FormBox[
          TemplateBox[{0., 0.}, "Spacer2"], TraditionalForm], {0.005, 0.}, {
          AbsoluteThickness[0.1]}}, {-16.62892127472431, 
         FormBox[
          TemplateBox[{0., 0.}, "Spacer2"], TraditionalForm], {0.005, 0.}, {
          AbsoluteThickness[0.1]}}, {-16.474770594897052`, 
         FormBox[
          TemplateBox[{0., 0.}, "Spacer2"], TraditionalForm], {0.005, 0.}, {
          AbsoluteThickness[0.1]}}, {-16.34123920227253, 
         FormBox[
          TemplateBox[{0., 0.}, "Spacer2"], TraditionalForm], {0.005, 0.}, {
          AbsoluteThickness[0.1]}}, {-16.223456166616145`, 
         FormBox[
          TemplateBox[{0., 0.}, "Spacer2"], TraditionalForm], {0.005, 0.}, {
          AbsoluteThickness[0.1]}}, {-15.424948470398375`, 
         FormBox[
          TemplateBox[{0., 0.}, "Spacer2"], TraditionalForm], {0.005, 0.}, {
          AbsoluteThickness[0.1]}}, {-15.01948336229021, 
         FormBox[
          TemplateBox[{0., 0.}, "Spacer2"], TraditionalForm], {0.005, 0.}, {
          AbsoluteThickness[0.1]}}, {-14.73180128983843, 
         FormBox[
          TemplateBox[{0., 0.}, "Spacer2"], TraditionalForm], {0.005, 0.}, {
          AbsoluteThickness[0.1]}}, {-14.508657738524219`, 
         FormBox[
          TemplateBox[{0., 0.}, "Spacer2"], TraditionalForm], {0.005, 0.}, {
          AbsoluteThickness[0.1]}}, {-14.326336181730264`, 
         FormBox[
          TemplateBox[{0., 0.}, "Spacer2"], TraditionalForm], {0.005, 0.}, {
          AbsoluteThickness[0.1]}}, {-14.172185501903007`, 
         FormBox[
          TemplateBox[{0., 0.}, "Spacer2"], TraditionalForm], {0.005, 0.}, {
          AbsoluteThickness[0.1]}}, {-14.038654109278484`, 
         FormBox[
          TemplateBox[{0., 0.}, "Spacer2"], TraditionalForm], {0.005, 0.}, {
          AbsoluteThickness[0.1]}}, {-13.9208710736221, 
         FormBox[
          TemplateBox[{0., 0.}, "Spacer2"], TraditionalForm], {0.005, 0.}, {
          AbsoluteThickness[0.1]}}, {-13.122363377404328`, 
         FormBox[
          TemplateBox[{0., 0.}, "Spacer2"], TraditionalForm], {0.005, 0.}, {
          AbsoluteThickness[0.1]}}, {-12.716898269296165`, 
         FormBox[
          TemplateBox[{0., 0.}, "Spacer2"], TraditionalForm], {0.005, 0.}, {
          AbsoluteThickness[0.1]}}, {-12.429216196844383`, 
         FormBox[
          TemplateBox[{0., 0.}, "Spacer2"], TraditionalForm], {0.005, 0.}, {
          AbsoluteThickness[0.1]}}, {-12.206072645530174`, 
         FormBox[
          TemplateBox[{0., 0.}, "Spacer2"], TraditionalForm], {0.005, 0.}, {
          AbsoluteThickness[0.1]}}, {-12.02375108873622, 
         FormBox[
          TemplateBox[{0., 0.}, "Spacer2"], TraditionalForm], {0.005, 0.}, {
          AbsoluteThickness[0.1]}}, {-11.86960040890896, 
         FormBox[
          TemplateBox[{0., 0.}, "Spacer2"], TraditionalForm], {0.005, 0.}, {
          AbsoluteThickness[0.1]}}, {-11.736069016284437`, 
         FormBox[
          TemplateBox[{0., 0.}, "Spacer2"], TraditionalForm], {0.005, 0.}, {
          AbsoluteThickness[0.1]}}, {-11.618285980628055`, 
         FormBox[
          TemplateBox[{0., 0.}, "Spacer2"], TraditionalForm], {0.005, 0.}, {
          AbsoluteThickness[0.1]}}, {-10.819778284410283`, 
         FormBox[
          TemplateBox[{0., 0.}, "Spacer2"], TraditionalForm], {0.005, 0.}, {
          AbsoluteThickness[0.1]}}, {-10.41431317630212, 
         FormBox[
          TemplateBox[{0., 0.}, "Spacer2"], TraditionalForm], {0.005, 0.}, {
          AbsoluteThickness[0.1]}}, {-10.126631103850338`, 
         FormBox[
          TemplateBox[{0., 0.}, "Spacer2"], TraditionalForm], {0.005, 0.}, {
          AbsoluteThickness[0.1]}}, {-9.903487552536127, 
         FormBox[
          TemplateBox[{0., 0.}, "Spacer2"], TraditionalForm], {0.005, 0.}, {
          AbsoluteThickness[0.1]}}, {-9.721165995742174, 
         FormBox[
          TemplateBox[{0., 0.}, "Spacer2"], TraditionalForm], {0.005, 0.}, {
          AbsoluteThickness[0.1]}}, {-9.567015315914915, 
         FormBox[
          TemplateBox[{0., 0.}, "Spacer2"], TraditionalForm], {0.005, 0.}, {
          AbsoluteThickness[0.1]}}, {-9.433483923290392, 
         FormBox[
          TemplateBox[{0., 0.}, "Spacer2"], TraditionalForm], {0.005, 0.}, {
          AbsoluteThickness[0.1]}}, {-9.315700887634009, 
         FormBox[
          TemplateBox[{0., 0.}, "Spacer2"], TraditionalForm], {0.005, 0.}, {
          AbsoluteThickness[0.1]}}, {-9.210340371976182, 
         FormBox[
          TemplateBox[{0., 0.}, "Spacer2"], TraditionalForm], {0.005, 0.}, {
          AbsoluteThickness[0.1]}}}, {{-20.72326583694641, 
         FormBox[
          TemplateBox[{0., 0.}, "Spacer2"], TraditionalForm], {0.01, 0.}, {
          AbsoluteThickness[0.1]}}, {-18.420680743952367`, 
         FormBox[
          TemplateBox[{0., 0.}, "Spacer2"], TraditionalForm], {0.01, 0.}, {
          AbsoluteThickness[0.1]}}, {-16.11809565095832, 
         FormBox[
          TemplateBox[{0., 0.}, "Spacer2"], TraditionalForm], {0.01, 0.}, {
          AbsoluteThickness[0.1]}}, {-13.815510557964274`, 
         FormBox[
          TemplateBox[{0., 0.}, "Spacer2"], TraditionalForm], {0.01, 0.}, {
          AbsoluteThickness[0.1]}}, {-11.512925464970229`, 
         FormBox[
          TemplateBox[{0., 0.}, "Spacer2"], TraditionalForm], {0.01, 0.}, {
          AbsoluteThickness[0.1]}}, {-23.025850929940457`, 
         FormBox[
          TemplateBox[{0., 0.}, "Spacer2"], TraditionalForm], {0.005, 0.}, {
          AbsoluteThickness[0.1]}}, {-22.33270374938051, 
         FormBox[
          TemplateBox[{0., 0.}, "Spacer2"], TraditionalForm], {0.005, 0.}, {
          AbsoluteThickness[0.1]}}, {-21.927238641272346`, 
         FormBox[
          TemplateBox[{0., 0.}, "Spacer2"], TraditionalForm], {0.005, 0.}, {
          AbsoluteThickness[0.1]}}, {-21.639556568820566`, 
         FormBox[
          TemplateBox[{0., 0.}, "Spacer2"], TraditionalForm], {0.005, 0.}, {
          AbsoluteThickness[0.1]}}, {-21.416413017506358`, 
         FormBox[
          TemplateBox[{0., 0.}, "Spacer2"], TraditionalForm], {0.005, 0.}, {
          AbsoluteThickness[0.1]}}, {-21.234091460712403`, 
         FormBox[
          TemplateBox[{0., 0.}, "Spacer2"], TraditionalForm], {0.005, 0.}, {
          AbsoluteThickness[0.1]}}, {-21.079940780885142`, 
         FormBox[
          TemplateBox[{0., 0.}, "Spacer2"], TraditionalForm], {0.005, 0.}, {
          AbsoluteThickness[0.1]}}, {-20.94640938826062, 
         FormBox[
          TemplateBox[{0., 0.}, "Spacer2"], TraditionalForm], {0.005, 0.}, {
          AbsoluteThickness[0.1]}}, {-20.82862635260424, 
         FormBox[
          TemplateBox[{0., 0.}, "Spacer2"], TraditionalForm], {0.005, 0.}, {
          AbsoluteThickness[0.1]}}, {-20.030118656386467`, 
         FormBox[
          TemplateBox[{0., 0.}, "Spacer2"], TraditionalForm], {0.005, 0.}, {
          AbsoluteThickness[0.1]}}, {-19.624653548278303`, 
         FormBox[
          TemplateBox[{0., 0.}, "Spacer2"], TraditionalForm], {0.005, 0.}, {
          AbsoluteThickness[0.1]}}, {-19.33697147582652, 
         FormBox[
          TemplateBox[{0., 0.}, "Spacer2"], TraditionalForm], {0.005, 0.}, {
          AbsoluteThickness[0.1]}}, {-19.11382792451231, 
         FormBox[
          TemplateBox[{0., 0.}, "Spacer2"], TraditionalForm], {0.005, 0.}, {
          AbsoluteThickness[0.1]}}, {-18.931506367718356`, 
         FormBox[
          TemplateBox[{0., 0.}, "Spacer2"], TraditionalForm], {0.005, 0.}, {
          AbsoluteThickness[0.1]}}, {-18.7773556878911, 
         FormBox[
          TemplateBox[{0., 0.}, "Spacer2"], TraditionalForm], {0.005, 0.}, {
          AbsoluteThickness[0.1]}}, {-18.643824295266576`, 
         FormBox[
          TemplateBox[{0., 0.}, "Spacer2"], TraditionalForm], {0.005, 0.}, {
          AbsoluteThickness[0.1]}}, {-18.526041259610192`, 
         FormBox[
          TemplateBox[{0., 0.}, "Spacer2"], TraditionalForm], {0.005, 0.}, {
          AbsoluteThickness[0.1]}}, {-17.72753356339242, 
         FormBox[
          TemplateBox[{0., 0.}, "Spacer2"], TraditionalForm], {0.005, 0.}, {
          AbsoluteThickness[0.1]}}, {-17.322068455284256`, 
         FormBox[
          TemplateBox[{0., 0.}, "Spacer2"], TraditionalForm], {0.005, 0.}, {
          AbsoluteThickness[0.1]}}, {-17.034386382832476`, 
         FormBox[
          TemplateBox[{0., 0.}, "Spacer2"], TraditionalForm], {0.005, 0.}, {
          AbsoluteThickness[0.1]}}, {-16.811242831518264`, 
         FormBox[
          TemplateBox[{0., 0.}, "Spacer2"], TraditionalForm], {0.005, 0.}, {
          AbsoluteThickness[0.1]}}, {-16.62892127472431, 
         FormBox[
          TemplateBox[{0., 0.}, "Spacer2"], TraditionalForm], {0.005, 0.}, {
          AbsoluteThickness[0.1]}}, {-16.474770594897052`, 
         FormBox[
          TemplateBox[{0., 0.}, "Spacer2"], TraditionalForm], {0.005, 0.}, {
          AbsoluteThickness[0.1]}}, {-16.34123920227253, 
         FormBox[
          TemplateBox[{0., 0.}, "Spacer2"], TraditionalForm], {0.005, 0.}, {
          AbsoluteThickness[0.1]}}, {-16.223456166616145`, 
         FormBox[
          TemplateBox[{0., 0.}, "Spacer2"], TraditionalForm], {0.005, 0.}, {
          AbsoluteThickness[0.1]}}, {-15.424948470398375`, 
         FormBox[
          TemplateBox[{0., 0.}, "Spacer2"], TraditionalForm], {0.005, 0.}, {
          AbsoluteThickness[0.1]}}, {-15.01948336229021, 
         FormBox[
          TemplateBox[{0., 0.}, "Spacer2"], TraditionalForm], {0.005, 0.}, {
          AbsoluteThickness[0.1]}}, {-14.73180128983843, 
         FormBox[
          TemplateBox[{0., 0.}, "Spacer2"], TraditionalForm], {0.005, 0.}, {
          AbsoluteThickness[0.1]}}, {-14.508657738524219`, 
         FormBox[
          TemplateBox[{0., 0.}, "Spacer2"], TraditionalForm], {0.005, 0.}, {
          AbsoluteThickness[0.1]}}, {-14.326336181730264`, 
         FormBox[
          TemplateBox[{0., 0.}, "Spacer2"], TraditionalForm], {0.005, 0.}, {
          AbsoluteThickness[0.1]}}, {-14.172185501903007`, 
         FormBox[
          TemplateBox[{0., 0.}, "Spacer2"], TraditionalForm], {0.005, 0.}, {
          AbsoluteThickness[0.1]}}, {-14.038654109278484`, 
         FormBox[
          TemplateBox[{0., 0.}, "Spacer2"], TraditionalForm], {0.005, 0.}, {
          AbsoluteThickness[0.1]}}, {-13.9208710736221, 
         FormBox[
          TemplateBox[{0., 0.}, "Spacer2"], TraditionalForm], {0.005, 0.}, {
          AbsoluteThickness[0.1]}}, {-13.122363377404328`, 
         FormBox[
          TemplateBox[{0., 0.}, "Spacer2"], TraditionalForm], {0.005, 0.}, {
          AbsoluteThickness[0.1]}}, {-12.716898269296165`, 
         FormBox[
          TemplateBox[{0., 0.}, "Spacer2"], TraditionalForm], {0.005, 0.}, {
          AbsoluteThickness[0.1]}}, {-12.429216196844383`, 
         FormBox[
          TemplateBox[{0., 0.}, "Spacer2"], TraditionalForm], {0.005, 0.}, {
          AbsoluteThickness[0.1]}}, {-12.206072645530174`, 
         FormBox[
          TemplateBox[{0., 0.}, "Spacer2"], TraditionalForm], {0.005, 0.}, {
          AbsoluteThickness[0.1]}}, {-12.02375108873622, 
         FormBox[
          TemplateBox[{0., 0.}, "Spacer2"], TraditionalForm], {0.005, 0.}, {
          AbsoluteThickness[0.1]}}, {-11.86960040890896, 
         FormBox[
          TemplateBox[{0., 0.}, "Spacer2"], TraditionalForm], {0.005, 0.}, {
          AbsoluteThickness[0.1]}}, {-11.736069016284437`, 
         FormBox[
          TemplateBox[{0., 0.}, "Spacer2"], TraditionalForm], {0.005, 0.}, {
          AbsoluteThickness[0.1]}}, {-11.618285980628055`, 
         FormBox[
          TemplateBox[{0., 0.}, "Spacer2"], TraditionalForm], {0.005, 0.}, {
          AbsoluteThickness[0.1]}}, {-10.819778284410283`, 
         FormBox[
          TemplateBox[{0., 0.}, "Spacer2"], TraditionalForm], {0.005, 0.}, {
          AbsoluteThickness[0.1]}}, {-10.41431317630212, 
         FormBox[
          TemplateBox[{0., 0.}, "Spacer2"], TraditionalForm], {0.005, 0.}, {
          AbsoluteThickness[0.1]}}, {-10.126631103850338`, 
         FormBox[
          TemplateBox[{0., 0.}, "Spacer2"], TraditionalForm], {0.005, 0.}, {
          AbsoluteThickness[0.1]}}, {-9.903487552536127, 
         FormBox[
          TemplateBox[{0., 0.}, "Spacer2"], TraditionalForm], {0.005, 0.}, {
          AbsoluteThickness[0.1]}}, {-9.721165995742174, 
         FormBox[
          TemplateBox[{0., 0.}, "Spacer2"], TraditionalForm], {0.005, 0.}, {
          AbsoluteThickness[0.1]}}, {-9.567015315914915, 
         FormBox[
          TemplateBox[{0., 0.}, "Spacer2"], TraditionalForm], {0.005, 0.}, {
          AbsoluteThickness[0.1]}}, {-9.433483923290392, 
         FormBox[
          TemplateBox[{0., 0.}, "Spacer2"], TraditionalForm], {0.005, 0.}, {
          AbsoluteThickness[0.1]}}, {-9.315700887634009, 
         FormBox[
          TemplateBox[{0., 0.}, "Spacer2"], TraditionalForm], {0.005, 0.}, {
          AbsoluteThickness[0.1]}}, {-9.210340371976182, 
         FormBox[
          TemplateBox[{0., 0.}, "Spacer2"], TraditionalForm], {0.005, 0.}, {
          AbsoluteThickness[0.1]}}}}}],
   FrameTicksStyle->20,
   GridLines->{None, None},
   GridLinesStyle->Directive[
     GrayLevel[0.5, 0.4]],
   ImagePadding->All,
   ImageSize->{500},
   Method->{
    "DefaultBoundaryStyle" -> Automatic, 
     "DefaultGraphicsInteraction" -> {
      "Version" -> 1.2, "TrackMousePosition" -> {True, False}, 
       "Effects" -> {
        "Highlight" -> {"ratio" -> 2}, "HighlightPoint" -> {"ratio" -> 2}, 
         "Droplines" -> {
          "freeformCursorMode" -> True, 
           "placement" -> {"x" -> "All", "y" -> "None"}}}}, 
     "DefaultMeshStyle" -> AbsolutePointSize[6], "ScalingFunctions" -> None},
   PlotLabel->FormBox[
     StyleBox[
     "\"\\!\\(\\*SubscriptBox[\\(K\\), \\(d\\)]\\): \[LongDash]100nM  - -1nM \
\\!\\(\\*SubscriptBox[\\(K\\), \\(A\\)]\\):2\"", 20, FontFamily -> "Arial", 
      StripOnInput -> False], TraditionalForm],
   PlotRange->
    NCache[{{-Log[1000000000], -
       Log[100000]}, {-20.68921129821441, -11.41762818168552}}, \
{{-20.72326583694641, -11.512925464970229`}, {-20.68921129821441, \
-11.41762818168552}}],
   PlotRangeClipping->True,
   PlotRangePadding->{{
      Scaled[0.02], 
      Scaled[0.02]}, {
      Scaled[0.05], 
      Scaled[0.05]}},
   Ticks->{Quiet[
      Charting`ScaledTicks[{Log, Exp}][#, #2, {6, 6}]]& , Quiet[
      Charting`ScaledTicks[{Log, Exp}][#, #2, {6, 6}]]& }],
  InterpretTemplate[Legended[
    Graphics[{{{{}, {}, 
        Annotation[{
          Directive[
           Opacity[1.], 
           AbsoluteThickness[1.6], 
           RGBColor[0, 0, 1]], 
          Line[CompressedData["
1:eJwVyHs0lHkAh3Ga1aQosR10VCt6f3P3vu+8ohKi3RNFNoMutJFibNFskWJX
tlxGii5mu9lTnC0xjC5TpPRNSVmlw8q16KqjUK1Yl9a2fzznc85jGxazatME
AwMDny/9793Sr96Tcg7lkUTtXsziYGZffXQZh1O39VHpWhZBkS06/VUOAbrP
Kx4VsXgzRxvjeYWDl891iw2FLIyz/PvXX+Jgs5RXmHSOxYqteX05xRzyg2Uj
lWdYNAjde3l5HFSmNyWuGhadeQk9nRkc5h1ZMuKaxGI4O9Xn0moOIRNvJUX7
sGC1m5+1Cjm42g11jc1mIXpZWvZ2VI7Ki4cS0z8wsLfK+seqVo6HquoSBRi4
7PJQHj8pB78ivjDtMIPAx2oPR6Uc9yr1p01CGTj4LfrhupMckZqn1QU0A2ro
llZjLIfMfvG0ch6DOSc6wjKbWew4OonxaKQxP6rOq6mAhWfS3098z9IwCaJ2
GCewiDC5F3NoN42Xbl/z13ixeKc5VJyxnEZbQHPt6EwW588Zpdl9Q6MhQjZU
/oZB9EDiaMQLB6g1/Zs3XmWgC4NZidoB6z+m8DeoGZSsU5QlOTnA0bvULD6I
wdqnrXtdu2QQ1eu8XwgYaFU6q4fZMtj6efYqB2k8O+hZKFssQ3Ove2P7HRrn
9Nv0Tb1SFJVZ9JzW0AjIMhlLPCtFctJuZXI4jdNmypVuwVLEbr9irXekYWDK
Phi2lkK4L9j0Lz4Nf0+D6tftEtywlTbaaB2Q6+fuhZMShOcs73Va6QCjGYsu
VIRJMM3wcIu6R4aFpb8mgEjgfFbrfTFNhrlBqv5l78XI/UM1O1ksQ32b8JNn
pRgTc9ffTq2Rws98EL5qMYr6Pt1no6SQ/mzSn7hajPpdoUH6qVKUp3VnnxGI
MTg2oI8ukqB2wmcPswER1rSxcQ99JbCJ3nmi9ZYI0B3jb+oRY3r8/aFstQgb
OwtGzmSKUZHyaGrDKhFSlh3YoafF2JOlXlA1U4Si88dvjteJUFPH/96wXQjT
TX5b3seI8MKuSqM5JcRPVg49llNECFmQu1UfIESg0fO+GQVCjMuCfusyESJu
hVvAteVCGA6M6u3vCnBi/53MnG4BSjrHAg/HCTBiPzDPMkOAqvgL/HtCAVqH
hr6NkQkgVh1bFdxBUFFl5/RvLYFvjXUXl0rQ2j2slkcTNLWoAnkcwdrqHC5n
y5dv/8vlbJagI4/pHIwiUH6yHZjFEHSFKLlrEQQqbZyVs4zgdWPLU/dQgrrJ
S4aiBAQfb16V+yoI/K2Lbf60ITA5FvskciHBUi58T6wRwcHY6em1zgRl+ZR8
nEcwzb+YlTgRHDleeD99AoH51Fdp/XICw2cL806OU7Dep2DjpARbzAN5GKZA
bZOn7f2GYLKL9Civj0KBTz3zajbB/JDejP3vKAjFP3Z8N4tgXXzCZou3FCSv
85jJMwkWdXvWzX1DgQ0278i2IFCsUyjcn1O4vKAk9eN0ghaR//aaLgqOlt6M
woyA9OTv9O2k4NyQnGppSvDgRiId3EHhmm4Ws2sKQXjKvFfP2yi4HChvbzMm
cM8PTVK2UqiMCkh1mUSwMXTJeH8zBbdlH+jfJxKk85rC4x5T+A/57VqR
           "]]}, "Charting`Private`Tag$2977#1"], 
        Annotation[{
          Directive[
           Opacity[1.], 
           AbsoluteThickness[1.6], 
           RGBColor[0, 1, 0]], 
          Line[CompressedData["
1:eJwVjHk01XkAxUOFsbYdy5TlKN+3v9/2IhRtiBgtvFEoZB3LZHDSOk5Rz0hq
hommodemQV4kS4tbmRY0JpF9zEKK8VSKtlPz5o977jn3fu61DUtcH6E9bdo0
H43+9zuq6c9JHYd/Q4KDAoM45GSrWxNqOZReTYkv3sxBHt1VUV2j6c9f2ju8
icNT67LElVc4XMr74VRKIAf9IxvGQ6o0uwL9Z0cDOKyNV6rzyjnYWd7d2+TH
oY3vNqaj5FBX7HXHeTWHAeWukYEsDp3himYrCYe3uZk+VV9ykBZdaNL5wIIp
i/yrm8+hvbHLadkDFoJBVe3oexbSYzkRUUUsFpofeWPexCIi47pdVTwLl7QV
MQUnWCT+cnvQ35VFwGPFClkMi+Gc9tNWRpqdn/OWaw4s6ksuu/b2MrCfulmW
r89i+bIZP74oZ2Bd2BeW3cnglsPHK7LdDBbHtqzpKGHgO9TW/NiHgaHcPll/
FwOD/g/SJBsGg65zdQPXMGg+WiLxHKfR49/Z9N5S81u6ITL9Jo22KMlU3VMa
OwcnhDq5NBT545HhNTRUaTOU32+hEfIyQ3ergkZ1h7Iml6Eh81KZ7pDTeLNk
j/2EFg1Ba4XXPzwaesYz/ZrbKdj6rRyLmaQQfE/SYXeGQueY26PeRgrnWtKc
K5IplNbOGSnOpyArLtxV60khfd/OmPRtFMr3dOnEWlBI+eaKRbWMglx/3yK6
Vwr+gSCjdl0K84O776ozpLhuK340v0wKLb0H2+0EUmzL8x5z+EKK1DGb3aYd
EphoHetSjEiQERduGJYmgeO5Mq/KgxJY2yarGqwlOHl2u1W6UIKH7hEG61rE
mHky5HbmXTFWz5WGPt4uRqn69X0mVgxTj9B8boEYrWmh8mpjMdZ/jIsavy/C
5IdX1QmlIiTE3zO2TBQhsIdJ/c1XhHJr29mtFiKg4rhuxIgQZdGWqRevCRE+
UPLuVLYQPrDnTCOEyPA8nFxNCZHtmrcsy1iI0gsFDZ9aBDj8emuAtkoAowi/
uOeJAhwpn3VCLBcgyVw6YmYgQNtyDyffST4CZvytnlfCx+jiswWn8/lIXevq
X+/Nh4HM5syECx+F3zVm5w3z0LrV0829l4d3C18tMsviwVF7xbyr+3jonppa
nSjhIfE1z6tqEQ9Xb9k5fGwiaLnFH7txm6B7+K2CTSAIO2VTbBVNsOnXPC4v
juCiu9wkI5KgT0kPTMYSrHJW7xzdRvBncAxXH0WwPtjDozaU4Mmjrj/cNN7o
rL68bjPBy4Ya1ncjga+Bx5P9vgSGx1P6o50I7pgUVg5xBDkpsw41ORIs1a6v
9GYJTDaUMyIHgv5KRcUlmmC28dDBcU2e1bm8aI+EwOLARiZVTEAVyuXzeAT2
X7MH99sQTGQR0arPCUp8WukhK4IHwSFvLlgQ8IVf9bkvIKiIir1pYk4geqKk
P7PUcN4GXr1zCZig2X25cwieUSpZkjHB5SUXM1/OIriv/P1ppyGBzMyL3mhK
4Le76/hSAwLHtvRMMyMC//Dz43p6BPUVC+g0Td4wmpSfMJPA5XBdb48+QelD
iVP7dIIbsf6ZLhruk29/zxIdAlfPF9TPGo796dsdRVoE/wHhGU2y
           "]]}, "Charting`Private`Tag$2977#2"], 
        Annotation[{
          Directive[
           Opacity[1.], 
           AbsoluteThickness[1.6], 
           RGBColor[1, 0, 0], 
           Thickness[Large]], 
          Line[CompressedData["
1:eJwVznkw1nkABnBd5ErpcEwSydd7v78DHdrezZaIKImiNym5ylHYbFs7b/JG
KbZBaJSsLCF2kXo7PLZjp7eGjZWjt1T7Uvu2jo6lsuz+9o9nPjPPzDPz2IXF
bQyfrKen58Plf+/VTh0m11hsfvrIMb6WxanMwdbYqyw6HB8bN9awCIzsqmlo
ZDHV5tnw+GUWr22r4tyvsBiz+qQ6Uc3CMMt/SF7HIrI42PfHSyy895YM5nL9
dpeOA89KWbTxZANTSliYl1a3eBew6C05qOs9zuLu0Gkl7wiLT9lKn7ogFmWe
t29M+LKgq3a/6Oax6E58JSd2LPja2qtvxhh0pR86v/w9AwfLrI+WagbCc2bT
9jQzcEtZFVVwlsG83XUTQ6cZbH6csco5isEAPyQpO5SBxG/59huuDCjdb6Y2
EgaOo81VeYYMQnM6D43rMbAt1IRldtJ4b5UmGWuh4RL90LOjnMZb4yJ9n2Ia
JoGOiYYHuf7+rcIT+2hoV84x2OJJo95iQ8VrGY2egE71mDWNyzJ5TKE5jbYI
8ei11xSqU7XDMc8pZOQN7d7ZSMELCkNhDQX5uzSD0AwKTSVn8r9UUHD2qp15
IJBC6WJlQoovBX5rjdcfThRqs97sN7CjYOfnPhA1IsXLjvsGqkEpOgdk7U/u
SPFnl4eF/KYUlVdn64rzpNgXb98SlCWF4rtvohS7pDg8f0J+cJsUSfuvWDU4
S3Ev5+z+D2IpeEdDTH83kCInYFmVfJIUN+1E7fOrJFDre3zUnpdgV+66AVdf
Ca40j++od5fAbNLprgydGMZZCVMe94qxpKzK6+djYmj7tHXth8QoupiwQCEQ
Y1mPKiLWXgz9Ivlt5a8imBhNTt/YJELl4N/36WgRPBa1Xn8QJkJryo7Ahhki
qAsSa2ZNF2Hknw8NsZVCPKLPBOReFGJLD53csl4IVcRcUuYpBGryDcJ1AmgW
dr8Z6BNgZ2/55wuZAvzwU3Nwc7oAaWtPJjZIBTA2vqTbIhKgsqKg6d+HfLhF
qNMd1HyYhvvtGY7jQ+F5+MjhvXzss5ToLIz5eOo3GGxoyMfmaS8H55bz8H2g
TBZcxkOy98oA1Toegtzj+lZ58VB44k5m7isnjDrHh4X0O+Gzw4fFFsedoNHO
CTDLcEL36OjqOLETkjWNFdkiJ1z/ZZHrhJogyPvBttWc3a8+ZTCxBHnJqf75
ewm23s1lc/cQTFfHfv05hkBTQvWORBPMU0wUhnA+3xbFqiII0q1NXizk7G/v
eibbQRA40h9ZEUrwrqmRWb+JQNTQFqHyJzDJT3oauYxgRZ+zg2YpwamkWenq
JQT6LmTFF5xm/tW00JWgvPxOQLELgfmMvmNDDMHdF1OVuzitjm6ik0UECtsL
L/8SEjjGM8dSFxKsdP42c9yW2/m0Un0LCDzWrCvezskTxGjW2BAstlfXNc8n
EPaXUEbWBG22Xd1pVgR0iLkmezaBdcJy+xmc9UsvK9/NIphmmcXEczpbeFGb
ZhIYbcj5qs2MYEmbQmlhShC3tT48z4RAVWNDpRgTjBe2Jn00InA7ee1JjyHB
5PVFaVs5b0UHKN2mE8gqbXJvGHA/176VntMn8Nf5lS7g/A9eFlZH
           "]]}, "Charting`Private`Tag$2977#3"], 
        Annotation[{
          Directive[
           Opacity[1.], 
           AbsoluteThickness[1.6], 
           RGBColor[0, 0, 1], 
           Dashing[{Small, Small}]], 
          Line[CompressedData["
1:eJwVUWs0lHkcJsWqJEWklax6/zPzvsO8MyOydum2lZCKrJIyGhqJEpW0p6PG
2JFJZ6PTZbWiNmpa2hrRJo9WOayTjXIZt1TiTAexSi7Lzn74nefLc57bz0ES
u0U6zcDAwFd//+PToukfSKkYIZPu/3ru5eNMen9dTIkYy7vNrkki+Qja21yo
uS/GL6sdVSkRfPTaq2NXF+v5Eyuo2j18mGZsHQi9K0bUzfkJIWF8+OzP7c+6
LcbjlQ4q5XY+6rlefUa5YpR1bX5l5ctHZ26SrjNNDC9D8fXPQj5Gzyp8734v
Rs9kVbThJAOhOqKrhStG9L6mkwueM+C9LSp5Py7CDgvHLasKGCy1yfhsUyNC
WFiHf85JBh6Jq2QXL4vgvDP3eYGEwbZG5SoXmQgvuAfK2TUMnP2/3vXQVQTl
4unhHB4DaqRCfd5UBFmzeaCBFQP7S22S9CYhVtqukS00ZLA8qnbDy3whOiJt
HUwGacwOouJNk4TwKD5tsukNjbeelibBG4RQa7K4oY00tIFNNeO2QnilKXfW
/0WjPtJppLSXRabpuvFHFTSU5wciwu+ziJ/KEAyU0AgdSjHZrWThIigYjr1D
w8W7aO7RIBY/d1W1NxXQ4NUVer/hsJhyzvOcmUfDwX91n+yTAC1wFZRdptHU
59XQWinAeruB8YhMGrdK5utyzgsgvVFzR6CikXzimCx5jwBHDa68LJXTSDhU
vFDjIgCudnwznkSDKw8xe2Gi19Pq7kniaJQ58Bu+VDvDVjLTRBVBY0/Wxj7X
Tc64vKn285tgGuaGPzUrdU6Ytd/h2TxvGm6/qr1/T3WCYc3whIUbjezrBxcn
0074mzFsLFtKwzg79E9FFR/St4UhN2br8/V/rBZG8SE3TvPvHeKhLjEsSDOH
j7n5AZu3NvLwaWJYE3OLQU7jruJ1d3kI1goPP/NjkGGcYnDuDA8ovGAi1dEY
fOoWvELCQ3hn/tjVdP1fAhPHosU8pKxXxWsENK4dyXYNN+LhVsHF8qlaHpJ6
pNXZ1VyYSf2jP8TyYNNbUSnP4CLOxllnPYuHifYPS5b7cLFtxut+q3wujn51
fHRqBheHfTwDH2zkIi9z2kPrCg4una5Mz+rhIL2wiEzEcTC2dHiZdRoHKVU5
XizhoGVkZG2sEwfP4zvDf9AS/PHY0XWyhsB+SftYt5ygpWdUKYohmKzOVFiK
CLY/yRJnRROwVgK/PJagLZft/BRF4H7c/yMrIHi1UyZ+EEkwqIl77ccneNfQ
3OEVRpCekeieSgiGyu+L/AII/EKD/xlcRDD7QkL7XncCtbzOsmg6wZkEix9r
3Ah8fbjD7kYE5ltvCxlXgrDXqZonhgTz5nSnDuhzBFte7dBOUlgoDxAe1vuU
1+6uNRqlQB0QpZ5aQnBQ3UX591HI961juxcTOBaonFveU+DS+9q+syM4hgOL
JDoKzLtcdqYtwZNzJPtQDwVhyLy2s/MJltlLvbO6KNxb8ZtiyIKAOdUUY/eK
gou1Nxswl+DbRwuOXO+g4FafrLA20/fTrRVpWik8KLRjE2cRnGjf3uOhpeCh
Km3VmhL03VScqGym8CgqUOHxhX6Xh63jG5soeK4fFFwxJtgRHx3S8JLCfwTz
XB8=
           "]]}, "Charting`Private`Tag$2977#4"], 
        Annotation[{
          Directive[
           Opacity[1.], 
           AbsoluteThickness[1.6], 
           RGBColor[0, 1, 0], 
           Dashing[{Small, Small}]], 
          Line[CompressedData["
1:eJwVUHtUzHkcTVmZHlLaHdFDGn3nPb/fPDSUrVOy9NLRZNajWnpQ9FgKbc7a
dnvIJslOTKSV16wm00GlNut6lCNWTkUPMaKSnB5sSsXa2T8+557PPfeee+51
3py4JtrYyMgo0HD/Y0PF9BFSI4Xxzxf00R408nKHmhKuSjE9Sa3rdqeh3Nqu
q6yWIiP27okww9/vpE30qZLiwk2rptClNBiHQobDL0uhyOT99o2cRkB86ZCq
XIrBFzINJaXRzPEaNCmVot/5jdiOT0NfmjagPyCF69+vVb72NCbyswIvfyvF
mXj1lbNTFMTamO4OjsHvo59Yp6fA7am4+mZKgs9Jt1dX1FNgzT30YW6jBEdn
r4/mayl4pHrHqo9L4Fv3zGJvIYW1j3O8ZbESLLY9LOenUxAFu0fUuUlQZuxw
xi+Bguv4DW0hQ4KSzuDkoHAKTkVdm3PbxFhdrjb6KYjC4rj7qx5pxJCzPDMG
vShYKF2TGWlizH8gF+6VUujxtDVdt0qMuNz2gAuEQmdoW+PUPDEs8p652thT
aN4iHK/pp7HtjMZFbUUhp3A4JrKaRtpLZRXLhEL4u0zT73JoGMU53mENiSDz
q5i9R0njXBRzIKpZBG6Tzu8lm8Yc3fLJzCoRnIN9BmPHKBxmUEFnVSK0DXq1
PLlN4XQMiePtEKHs6pyB3w29zdfkffU4UIT0fT/EpkdRWJHp0XN4oQgpO6vs
KmUUWp4/bPUfE4KTsdGy1ZSC7/oOmf0dIa45C1rstSK8/fqGcfEhIaJU/oNu
q0UoenX89D2lEFbTCtpzBoQozXN0NmEKIT+n9buULYR7pCPDu0WA4rPfO6bz
hNh50ye5IF+AGcXht7LuCGBh5vG+drkAZUPv74rjBNjtU9jSP8lHU+omZeUs
AU7k04qPOj7GPo5WJpTx4V7e+aPzRj7WdYp3PQjiIyT7gHeDOR/QHTONHuBh
8fmXsnOXeIjUayZP5fLgcj+NfTeMh8yVB5MrKR4+BddXejN4KPtDff3zfS6q
xYUmQVouLKODt48kcjHZpriSreBix1zRANOcC2uzOt/UUQ7WfvFi6EsNB+o9
kaHhKg52BXiG1vpzoC1isSw9OCj69Xau6hUbPffiGZpONiZZo4uYB9ho7e37
5L+PjY7xcd9EIRshicoXUYvY+POmi9u/jQTHbYv9c24RdLyayJEkEIgzvC0m
thCsr1dJVdsJPGFTHRFD0FVK68fiCJYV9IY1RBE8D4uV1hp0ZH9JyZFNBH0t
7c+8DPhoUd0/gg0E765XS4IUBCPn/bs3BRFYHEt5unUpwcmmnr4GKUFeivX+
RjmB6dQIUyAhsAopF/PdCErqI3yP0AQ2s3qzhw2826kkVYSQwC5DId4lIHjd
etHsAyFwTZJk/7KAIHKhdQB7PoEmsInudSSIn6FenmdHwOFt61rhQOBAVywZ
ZRLw+0pps3kEKUuO2sHW0HOjTVf+HIKHNUcqlLMIriy5mPXO2pCf2X3wmgWB
jOlHK2YT3HNq3eJiTiBvTs9iWhLUbLhkPWxKUKtzoFMNfOGK092KGQQeB2ue
dDIIZhb4XKydTvBXXGiWx0yCjKeq3QtMDDuufEudNOh2NJxYljWN4D+U7ks4

           "]]}, "Charting`Private`Tag$2977#5"], 
        Annotation[{
          Directive[
           Opacity[1.], 
           AbsoluteThickness[1.6], 
           RGBColor[1, 0, 0], 
           Dashing[{Small, Small}], 
           Thickness[Large]], 
          Line[CompressedData["
1:eJwVznk01XkYx3HJEIVEIVQoX3f1W64Ig6PTdqNMiJBIZNcIJ5pNi+uWEs0V
7e5Uo0FElquaPhUVKUUzWkShkjkoidE6v/njOa/z/PM8b8uNiWsi1NXU1Ly4
+d8bFRpviEqCC20uR923sNifPdSaUCdBc4Kn29lEFv5RD8urayVInpT+zoDb
++eWJi6ukWB1kFtObzwL7Ryf4ZAqCXI1+36VxbLwjFcOKcokCFqg19kWyaKN
5z44WSmBVfPx5NT1LLqV2we690iw60pg3oiUxcSBTK+qAAkMvex/abRmwZRG
Pn/Ek8DIzKAiSo0Fv6+i7p+PLNQbChZ0dzGYb5Lzr0kzi1iLLueqiwxc0jyi
C4+wsPmUu6z/CIO1f8s97KNZ3HGOsY5KZ2Dn7bzhkgP3R/2U1COQgc341dJ8
bRZbCwaGKl0YzD3cuTG7g0FZiWHAA3MGC2NaVvxVzOBdoiLr4xca0/xtkrW3
M3AyV90Kf06jz81Ia90KBh75wYXFoPHYr6P542wGwToRt3yLaLRtFo+r+mmE
9Y7f9vuJhjx/ODK8lsbu2VWRLYE0QkZ2a4XKaVx9Ktua5UjDXloxfZs/ja6j
I9EWM2jwW8ulvbY0FnVrhxoPUrD0XjwYPUZB6ta0AdcpdAy6tz9poOC841SW
2mEKJXWGAyfzKSSqIp+bJFHI+Dk9OmMThW0aO0d6llBI2VpjWm1PIf9T7pp7
ZhR4u4J1H2hRKDtk33mv1w6XLUXt5qV2sGJXrC6U2WGTYuWgw2o7qDfuLPyB
soP+pLyH8gExaP0W1cz7YjieKZVWysToDFIa5yWJcez093MyBGL0VupubzAV
Q/NYyPXMmyK0p3S8flonQsnQ+yYmRoQ/0qLuDq8XoTUtzL9aT4SR372N4zRE
GPs0Wp1QIsSz3BNlw0oh1j1mUu+uEuLIjSXyqmVCoLxAK2JAgL0+o6K9fQKE
dxd/KMoWoC71zhvIBNi9fF9yNSVAULhlwkmhACVnC698beEjjXKtUTbxoRvh
HfcmkQ9V5tIey3g+kkzsBoyn8nHC82140xQ+1n7TMzSzmIeea7pvxWd4SPV0
86tfyQO/aLnMWsrD4b0N2YpXthC35nYvfWmLD/NHFxjvscU8K6Nv1eS2eDQ+
viRRbIvvbKw0MkW2uHjN2uFLM4ERGzrLlfPRqwk5m0DACwhzOhhPENiokCji
CNjaTZHvYwk6lXT3WAxBRv3XXH/OZ+ujJfWbCU5//vzKjPNl+8Mu9zAChWJ+
zqlQgpErtewqX+6eeGNztQ/BtIKUp1FOBEWVbWMdiwj2pxhkNTsSDIVEzXLi
1PcpY4QOBJPPn7A/upBght4L2TBLIEkdTQrlNN3ly6SKCHQaXV/3CwlstrCy
nfO47vOHGibmEhR7tdIv5hBcb4/pCuLkCWI7l1pwXa5945fNCYQvlbTObILf
DG7zdpgSMMEzOg8YErRkbJHrcF5YdC5zxIBg9OaPJ+M47Y2ltO90rvsgW3tX
n8CxLSPTWJfg3P3C3rxpBPXlFnTaVIL0+9KJUR0Cl32qJ4+1CS4lnNbz5/wz
xi/TZQqB5vBZa5UWgdvyt9RxTYKaQwGOZpz/AfQSWEY=
           "]]}, "Charting`Private`Tag$2977#6"]}}, {}}, {
     DisplayFunction -> Identity, 
      Method -> {
       "DefaultBoundaryStyle" -> Automatic, 
        "DefaultGraphicsInteraction" -> {
         "Version" -> 1.2, "TrackMousePosition" -> {True, False}, 
          "Effects" -> {
           "Highlight" -> {"ratio" -> 2}, "HighlightPoint" -> {"ratio" -> 2}, 
            "Droplines" -> {
             "freeformCursorMode" -> True, 
              "placement" -> {"x" -> "All", "y" -> "None"}}}}, 
        "DefaultMeshStyle" -> AbsolutePointSize[6], "ScalingFunctions" -> 
        None}, DisplayFunction -> Identity, DisplayFunction -> Identity, 
      Ticks -> {Quiet[
         Charting`ScaledTicks[{Log, Exp}][#, #2, {6, 6}]]& , Quiet[
         Charting`ScaledTicks[{Log, Exp}][#, #2, {6, 6}]]& }, 
      AxesOrigin -> {-20.72326583694641, -20.68921129821441}, 
      FrameTicks -> {{Quiet[
          Charting`ScaledTicks[{Log, Exp}][#, #2, {6, 6}]]& , 
         Charting`ScaledFrameTicks[{Log, Exp}]}, {Quiet[
          Charting`ScaledTicks[{Log, Exp}][#, #2, {6, 6}]]& , 
         Charting`ScaledFrameTicks[{Log, Exp}]}}, GridLines -> {None, None}, 
      DisplayFunction -> Identity, PlotRangePadding -> {{
         Scaled[0.02], 
         Scaled[0.02]}, {
         Scaled[0.05], 
         Scaled[0.05]}}, PlotRangeClipping -> True, ImagePadding -> All, 
      DisplayFunction -> Identity, 
      Method -> {
       "DefaultBoundaryStyle" -> Automatic, 
        "DefaultGraphicsInteraction" -> {
         "Version" -> 1.2, "TrackMousePosition" -> {True, False}, 
          "Effects" -> {
           "Highlight" -> {"ratio" -> 2}, "HighlightPoint" -> {"ratio" -> 2}, 
            "Droplines" -> {
             "freeformCursorMode" -> True, 
              "placement" -> {"x" -> "All", "y" -> "None"}}}}, 
        "DefaultMeshStyle" -> AbsolutePointSize[6], "ScalingFunctions" -> 
        None, "ClippingRange" -> {{{-20.72326564898028, \
-11.512925652936358`}, {-20.68921129821441, -11.41762818168552}}, \
{{-20.72326564898028, -11.512925652936358`}, {-20.68921129821441, \
-11.41762818168552}}}}, DisplayFunction -> Identity, AspectRatio -> 
      GoldenRatio^(-1), Axes -> {True, True}, AxesLabel -> {None, None}, 
      AxesOrigin -> {-20.72326583694641, -20.68921129821441}, 
      BaseStyle -> {FontFamily -> "Times"}, 
      CoordinatesToolOptions -> {"DisplayFunction" -> ({
          Exp[
           Part[#, 1]], 
          Exp[
           Part[#, 2]]}& ), "CopiedValueFunction" -> ({
          Exp[
           Part[#, 1]], 
          Exp[
           Part[#, 2]]}& )}, DisplayFunction :> Identity, 
      Frame -> {{True, True}, {True, True}}, FrameLabel -> {{
         Style["Total Drug [DTOT] (M)", 20, FontFamily -> "Arial"], None}, {
         Style["Unbound Drug [d] (M)", 20, FontFamily -> "Arial"], None}}, 
      FrameStyle -> Thickness[0.004], 
      FrameTicks -> {{Automatic, Automatic}, {Automatic, Automatic}}, 
      FrameTicksStyle -> 20, GridLines -> {None, None}, GridLinesStyle -> 
      Directive[
        GrayLevel[0.5, 0.4]], ImageSize -> {500}, 
      Method -> {
       "DefaultBoundaryStyle" -> Automatic, 
        "DefaultGraphicsInteraction" -> {
         "Version" -> 1.2, "TrackMousePosition" -> {True, False}, 
          "Effects" -> {
           "Highlight" -> {"ratio" -> 2}, "HighlightPoint" -> {"ratio" -> 2}, 
            "Droplines" -> {
             "freeformCursorMode" -> True, 
              "placement" -> {"x" -> "All", "y" -> "None"}}}}, 
        "DefaultMeshStyle" -> AbsolutePointSize[6], "ScalingFunctions" -> 
        None}, PlotLabel -> 
      Style["\!\(\*SubscriptBox[\(K\), \(d\)]\): \[LongDash]100nM  - -1nM \
\!\(\*SubscriptBox[\(K\), \(A\)]\):2", 20, FontFamily -> "Arial"], 
      PlotRange -> {{-Log[1000000000], -
         Log[100000]}, {-20.68921129821441, -11.41762818168552}}, 
      PlotRangeClipping -> True, PlotRangePadding -> {{
         Scaled[0.02], 
         Scaled[0.02]}, {
         Scaled[0.02], 
         Scaled[0.02]}}, Ticks -> {Automatic, Automatic}}], 
    Placed[
     Unevaluated[
      LineLegend[{
        RGBColor[0, 0, 1], 
        RGBColor[0, 1, 0], 
        Directive[
         RGBColor[1, 0, 0], 
         Thickness[Large]]}, {
        Style[1.*^-6, 20, FontFamily -> "Arial"], 
        Style[1.*^-7, 20, FontFamily -> "Arial"], 
        Style[1.*^-8, 20, FontFamily -> "Arial"]}, LabelStyle -> 12, 
       LegendFunction -> Panel, LegendLabel -> 
       Style["RAF(M)", 20, FontFamily -> "Arial"], LegendLayout -> 
       "Column"]], {Right, Bottom}, Identity]]& ],
  AutoDelete->True,
  Editable->True,
  SelectWithContents->False,
  Selectable->True]], "Output",
 CellChangeTimes->{3.812994407784314*^9, 3.8321686622364225`*^9},
 CellLabel->"Out[23]=",ExpressionUUID->"9b96681c-9dbb-48d5-9ca9-7568536ab9af"]
}, Open  ]]
}, Closed]],

Cell[CellGroupData[{

Cell["1.1.5. Analytic Expressions for maximum Fold Change (FC) ", \
"Subsubsection",
 CellChangeTimes->{{3.831920558274994*^9, 3.831920568951131*^9}, {
   3.8319206099444203`*^9, 3.8319206382915373`*^9}, {3.8319228274578667`*^9, 
   3.831922828296911*^9}, {3.831923265609557*^9, 3.831923265941924*^9}, 
   3.832088767728548*^9, {3.8331596529044495`*^9, 3.8331596605908427`*^9}, {
   3.844939152694705*^9, 3.844939152841957*^9}, {3.9110772358236036`*^9, 
   3.91107723595372*^9}},ExpressionUUID->"4801e1cd-fb98-4f4b-af00-\
fb8e3dbe5d29"],

Cell["\<\
Fold change is defined as the ratio between maximum RAF activity (no/conc of \
active protomers) to that in absence of drug\
\>", "Text",
 CellChangeTimes->{{3.8319210014332504`*^9, 
  3.831921044927513*^9}},ExpressionUUID->"f1da3e65-60f4-4624-ad55-\
01ded43b3b91"],

Cell[BoxData[{
 RowBox[{
  RowBox[{"maxActiveRAF", "=", 
   RowBox[{"FullSimplify", "[", 
    RowBox[{"SimplifyPars", "[", 
     RowBox[{"fnActiveRAFbase", "/.", 
      RowBox[{"zeroes", "[", 
       RowBox[{"[", "2", "]"}], "]"}]}], "]"}], "]"}]}], 
  ";"}], "\[IndentingNewLine]", 
 RowBox[{"rafFC", "=", 
  RowBox[{"SimplifyPars", "[", 
   RowBox[{"maxActiveRAF", "/", "baselineActiveRAF"}], "]"}]}]}], "Input",
 CellChangeTimes->{{3.8319206411308155`*^9, 3.831920654543648*^9}, {
   3.8319209514436145`*^9, 3.831920964234915*^9}, {3.8319210462861276`*^9, 
   3.8319210808824434`*^9}, {3.8319211410192847`*^9, 
   3.8319211418294463`*^9}, {3.8319212907129707`*^9, 3.831921293775152*^9}, 
   3.831929927406506*^9, {3.8320860698850856`*^9, 3.8320861755815163`*^9}, {
   3.8320864795071588`*^9, 3.8320865564244003`*^9}, {3.8320866370022855`*^9, 
   3.832086656919811*^9}, {3.8321657983699083`*^9, 3.8321657985708137`*^9}, {
   3.844884110795827*^9, 
   3.844884111136182*^9}},ExpressionUUID->"42e10309-3bb9-4130-991d-\
4b1ff1bc4638"],

Cell[BoxData[
 FractionBox[
  RowBox[{"8", " ", 
   RowBox[{"(", 
    RowBox[{
     RowBox[{"-", "1"}], "+", 
     SqrtBox[
      RowBox[{"1", "+", 
       RowBox[{"6", " ", 
        SubscriptBox["RAF", "rel"]}]}]], "+", 
     RowBox[{
      SubscriptBox["RAF", "rel"], " ", 
      RowBox[{"(", 
       RowBox[{
        RowBox[{"-", "9"}], "+", 
        RowBox[{"6", " ", 
         SqrtBox[
          RowBox[{"1", "+", 
           RowBox[{"6", " ", 
            SubscriptBox["RAF", "rel"]}]}]]}]}], ")"}]}]}], ")"}]}], 
  RowBox[{"27", " ", "KA", " ", 
   SuperscriptBox[
    RowBox[{"(", 
     RowBox[{"1", "+", "KA", "-", 
      SqrtBox[
       RowBox[{
        SuperscriptBox[
         RowBox[{"(", 
          RowBox[{"1", "+", "KA"}], ")"}], "2"], "+", 
        RowBox[{"8", " ", 
         SubscriptBox["RAF", "rel"]}]}]]}], ")"}], "2"]}]]], "Text",
 CellChangeTimes->{{3.8320866572427607`*^9, 3.83208666600558*^9}},
 CellLabel->"Out[91]=",ExpressionUUID->"16476c82-877b-40b7-9acf-514ea0decb70"],

Cell[TextData[{
 "When the \[OpenCurlyQuote]exist\[CloseCurlyQuote] conditions derived above \
to qualify for existence of PA within this model are satisfied, we can \
evaluate the functional dependence of the raf fold change expression on ",
 Cell[BoxData[
  FormBox[
   SubscriptBox["RAF", "rel"], TraditionalForm]],ExpressionUUID->
  "570d1aec-f4e3-4494-8d10-54009b888528"],
 " and KA:"
}], "Text",
 CellChangeTimes->{{3.832087546777257*^9, 
  3.8320875941822586`*^9}},ExpressionUUID->"dfff0fef-32eb-4b5f-ae5d-\
5d193fd08844"],

Cell[CellGroupData[{

Cell[BoxData[{
 RowBox[{"dRAFrafFC", "=", 
  RowBox[{"SimplifyPars", "[", 
   RowBox[{"D", "[", 
    RowBox[{"rafFC", ",", 
     SubscriptBox["RAF", "rel"]}], "]"}], "]"}]}], "\[IndentingNewLine]", 
 RowBox[{"dKArafFC", "=", 
  RowBox[{"SimplifyPars", "[", 
   RowBox[{"D", "[", 
    RowBox[{"rafFC", ",", "KA"}], "]"}], "]"}]}], "\[IndentingNewLine]", 
 RowBox[{"Simplify", "[", 
  RowBox[{
   RowBox[{"Reduce", "[", 
    RowBox[{"dRAFrafFC", "<", "0"}], "]"}], ",", "exist"}], 
  "]"}], "\[IndentingNewLine]", 
 RowBox[{"Simplify", "[", 
  RowBox[{
   RowBox[{"Reduce", "[", 
    RowBox[{"dKArafFC", ">", "0"}], "]"}], ",", "exist"}], "]"}]}], "Input",
 CellChangeTimes->{{3.832086689751876*^9, 3.8320867350715184`*^9}, {
  3.832087084899557*^9, 3.8320870857655926`*^9}, {3.8320873820129504`*^9, 
  3.832087506095231*^9}, {3.832087718396454*^9, 3.8320877721038113`*^9}},
 CellLabel->
  "In[108]:=",ExpressionUUID->"b278bc76-124d-438a-babd-3a3fdf285018"],

Cell[BoxData[
 FractionBox[
  RowBox[{"8", " ", 
   RowBox[{"(", 
    RowBox[{
     FractionBox[
      RowBox[{"9", " ", 
       RowBox[{"(", 
        RowBox[{
         RowBox[{"-", "1"}], "-", 
         RowBox[{"6", " ", 
          SubscriptBox["RAF", "rel"]}], "+", 
         SqrtBox[
          RowBox[{"1", "+", 
           RowBox[{"6", " ", 
            SubscriptBox["RAF", "rel"]}]}]]}], ")"}], " ", 
       RowBox[{"(", 
        RowBox[{
         RowBox[{"-", "1"}], "-", "KA", "+", 
         SqrtBox[
          RowBox[{
           SuperscriptBox[
            RowBox[{"(", 
             RowBox[{"1", "+", "KA"}], ")"}], "2"], "+", 
           RowBox[{"8", " ", 
            SubscriptBox["RAF", "rel"]}]}]]}], ")"}]}], 
      SqrtBox[
       RowBox[{"1", "+", 
        RowBox[{"6", " ", 
         SubscriptBox["RAF", "rel"]}]}]]], "+", 
     FractionBox[
      RowBox[{"8", " ", 
       RowBox[{"(", 
        RowBox[{
         RowBox[{"-", "1"}], "+", 
         SqrtBox[
          RowBox[{"1", "+", 
           RowBox[{"6", " ", 
            SubscriptBox["RAF", "rel"]}]}]], "+", 
         RowBox[{
          SubscriptBox["RAF", "rel"], " ", 
          RowBox[{"(", 
           RowBox[{
            RowBox[{"-", "9"}], "+", 
            RowBox[{"6", " ", 
             SqrtBox[
              RowBox[{"1", "+", 
               RowBox[{"6", " ", 
                SubscriptBox["RAF", "rel"]}]}]]}]}], ")"}]}]}], ")"}]}], 
      SqrtBox[
       RowBox[{
        SuperscriptBox[
         RowBox[{"(", 
          RowBox[{"1", "+", "KA"}], ")"}], "2"], "+", 
        RowBox[{"8", " ", 
         SubscriptBox["RAF", "rel"]}]}]]]}], ")"}]}], 
  RowBox[{"27", " ", "KA", " ", 
   SuperscriptBox[
    RowBox[{"(", 
     RowBox[{"1", "+", "KA", "-", 
      SqrtBox[
       RowBox[{
        SuperscriptBox[
         RowBox[{"(", 
          RowBox[{"1", "+", "KA"}], ")"}], "2"], "+", 
        RowBox[{"8", " ", 
         SubscriptBox["RAF", "rel"]}]}]]}], ")"}], "3"]}]]], "Output",
 CellChangeTimes->{{3.8320867192948036`*^9, 3.832086735541482*^9}, {
   3.832087390453227*^9, 3.8320873958642416`*^9}, {3.8320874327581825`*^9, 
   3.83208743999654*^9}, {3.832087473760183*^9, 3.8320875067748528`*^9}, 
   3.832087772873245*^9},
 CellLabel->
  "Out[108]=",ExpressionUUID->"5e858c92-f208-4dc3-941f-b9203c5e7b78"],

Cell[BoxData[
 RowBox[{"-", 
  FractionBox[
   RowBox[{"8", " ", 
    RowBox[{"(", 
     RowBox[{
      RowBox[{
       RowBox[{"-", "2"}], " ", "KA"}], "+", 
      SqrtBox[
       RowBox[{
        SuperscriptBox[
         RowBox[{"(", 
          RowBox[{"1", "+", "KA"}], ")"}], "2"], "+", 
        RowBox[{"8", " ", 
         SubscriptBox["RAF", "rel"]}]}]]}], ")"}], " ", 
    RowBox[{"(", 
     RowBox[{
      RowBox[{"-", "1"}], "+", 
      SqrtBox[
       RowBox[{"1", "+", 
        RowBox[{"6", " ", 
         SubscriptBox["RAF", "rel"]}]}]], "+", 
      RowBox[{
       SubscriptBox["RAF", "rel"], " ", 
       RowBox[{"(", 
        RowBox[{
         RowBox[{"-", "9"}], "+", 
         RowBox[{"6", " ", 
          SqrtBox[
           RowBox[{"1", "+", 
            RowBox[{"6", " ", 
             SubscriptBox["RAF", "rel"]}]}]]}]}], ")"}]}]}], ")"}]}], 
   RowBox[{"27", " ", 
    SuperscriptBox["KA", "2"], " ", 
    SqrtBox[
     RowBox[{
      SuperscriptBox[
       RowBox[{"(", 
        RowBox[{"1", "+", "KA"}], ")"}], "2"], "+", 
      RowBox[{"8", " ", 
       SubscriptBox["RAF", "rel"]}]}]], " ", 
    SuperscriptBox[
     RowBox[{"(", 
      RowBox[{"1", "+", "KA", "-", 
       SqrtBox[
        RowBox[{
         SuperscriptBox[
          RowBox[{"(", 
           RowBox[{"1", "+", "KA"}], ")"}], "2"], "+", 
         RowBox[{"8", " ", 
          SubscriptBox["RAF", "rel"]}]}]]}], ")"}], "2"]}]]}]], "Output",
 CellChangeTimes->{{3.8320867192948036`*^9, 3.832086735541482*^9}, {
   3.832087390453227*^9, 3.8320873958642416`*^9}, {3.8320874327581825`*^9, 
   3.83208743999654*^9}, {3.832087473760183*^9, 3.8320875067748528`*^9}, 
   3.832087772888863*^9},
 CellLabel->
  "Out[109]=",ExpressionUUID->"24e105ea-531c-4a17-b141-80ce973bccf8"],

Cell[BoxData["True"], "Output",
 CellChangeTimes->{{3.8320867192948036`*^9, 3.832086735541482*^9}, {
   3.832087390453227*^9, 3.8320873958642416`*^9}, {3.8320874327581825`*^9, 
   3.83208743999654*^9}, {3.832087473760183*^9, 3.8320875067748528`*^9}, 
   3.832087773207713*^9},
 CellLabel->
  "Out[110]=",ExpressionUUID->"d7563cf7-df27-45c6-bb04-b25fdf5e650a"],

Cell[BoxData["True"], "Output",
 CellChangeTimes->{{3.8320867192948036`*^9, 3.832086735541482*^9}, {
   3.832087390453227*^9, 3.8320873958642416`*^9}, {3.8320874327581825`*^9, 
   3.83208743999654*^9}, {3.832087473760183*^9, 3.8320875067748528`*^9}, 
   3.8320877733392754`*^9},
 CellLabel->
  "Out[111]=",ExpressionUUID->"e2b7c987-28da-46e6-9144-6335ccf2f340"]
}, Open  ]],

Cell["\<\
Hence, first derivative of the fold change expression relative to KA is \
always positive when the model displays PA and the first derivative relative \
to RAF rel always negative. \[LineSeparator]In other words, an equilibrium \
that more and more favors the inactive state (increasing KA), the fold change \
continues to increase as a function of KA. And as the concentration of RAF \
increases or it\[CloseCurlyQuote]s dimerization rate increases (Kdim \
reduces), the fold change relative to baseline continues to reduce.\
\>", "Text",
 CellChangeTimes->{{3.832087510939499*^9, 3.8320875447076406`*^9}, {
  3.832087599566928*^9, 
  3.8320876870914345`*^9}},ExpressionUUID->"a6fac7c7-e8c3-4455-ad80-\
b2cb56150f60"],

Cell[CellGroupData[{

Cell[BoxData[
 RowBox[{"{", 
  RowBox[{"maxActiveRAF", ",", "baselineActiveRAF"}], "}"}]], "Input",
 CellChangeTimes->{{3.831921309557544*^9, 3.831921313809476*^9}, {
  3.83192149143499*^9, 3.831921516429093*^9}, {3.831921839511224*^9, 
  3.831921840863959*^9}, {3.8319219854236984`*^9, 3.8319219975312634`*^9}},
 CellLabel->"In[92]:=",ExpressionUUID->"aa2a9df5-5a03-4c37-b0bb-d639215293a3"],

Cell[BoxData[
 RowBox[{"{", 
  RowBox[{
   FractionBox[
    RowBox[{
     RowBox[{"-", "1"}], "+", 
     SqrtBox[
      RowBox[{"1", "+", 
       RowBox[{"6", " ", 
        SubscriptBox["RAF", "rel"]}]}]], "+", 
     RowBox[{
      SubscriptBox["RAF", "rel"], " ", 
      RowBox[{"(", 
       RowBox[{
        RowBox[{"-", "9"}], "+", 
        RowBox[{"6", " ", 
         SqrtBox[
          RowBox[{"1", "+", 
           RowBox[{"6", " ", 
            SubscriptBox["RAF", "rel"]}]}]]}]}], ")"}]}]}], 
    RowBox[{"27", " ", "KA", " ", 
     SubscriptBox["RAF", "rel"]}]], ",", 
   FractionBox[
    SuperscriptBox[
     RowBox[{"(", 
      RowBox[{"1", "+", "KA", "-", 
       SqrtBox[
        RowBox[{
         SuperscriptBox[
          RowBox[{"(", 
           RowBox[{"1", "+", "KA"}], ")"}], "2"], "+", 
         RowBox[{"8", " ", 
          SubscriptBox["RAF", "rel"]}]}]]}], ")"}], "2"], 
    RowBox[{"8", " ", 
     SubscriptBox["RAF", "rel"]}]]}], "}"}]], "Output",
 CellChangeTimes->{{3.8319215058299084`*^9, 3.8319215176454945`*^9}, 
   3.8319218472108855`*^9, {3.831921986970317*^9, 3.83192199783183*^9}, 
   3.831929929795315*^9, 3.8320866581927166`*^9},
 CellLabel->"Out[92]=",ExpressionUUID->"6b7119dc-1633-455b-b4a9-d09505d83f67"]
}, Open  ]],

Cell["\<\
Activating Range is defined as the lowest concentration above which the drug \
no longer acts as a paradoxical activator and becomes an inhibitor. This \
function is not easily solved analytically, and to understand its variation \
within the range of parameters defined in conditions for PA above, is \
calculated numerically.\
\>", "Text",
 CellChangeTimes->{{3.8319217033257265`*^9, 3.831921756276883*^9}, {
  3.831921925837969*^9, 
  3.831921981729839*^9}},ExpressionUUID->"45268c24-6e70-4f47-8b8b-\
976ea5406806"]
}, Closed]],

Cell[CellGroupData[{

Cell["1.1.6. Convert to Python", "Subsubsection",
 CellChangeTimes->{{3.7704919114871416`*^9, 3.7704919445024767`*^9}, 
   3.812382588888402*^9, {3.8123827563386364`*^9, 3.812382758266935*^9}, {
   3.81342593859678*^9, 3.813425941540888*^9}, {3.8319230241545467`*^9, 
   3.8319230242707357`*^9}, {3.8324323379812627`*^9, 3.832432343921714*^9}, {
   3.83315965564854*^9, 3.833159657054068*^9}, {3.844939153627454*^9, 
   3.844939153758622*^9}, {3.911077236918351*^9, 
   3.911077237059868*^9}},ExpressionUUID->"520b2a8e-eb0c-49fa-a2f8-\
2a88aa178b74"],

Cell[CellGroupData[{

Cell[BoxData[
 RowBox[{
  RowBox[{"(*", 
   RowBox[{
   "String", " ", "replacement", " ", "functions", " ", "to", " ", "convert", 
    " ", "mathematica", " ", "results", " ", "into", " ", "python"}], "*)"}], 
  "\[IndentingNewLine]", 
  RowBox[{
   RowBox[{
    RowBox[{"names1", "=", 
     RowBox[{"{", 
      RowBox[{"rafr", ",", "KA", ",", "Kdim", ",", "Kd", ",", "RAF"}], 
      "}"}]}], ";"}], "\[IndentingNewLine]", 
   RowBox[{
    RowBox[{"paramnames", "=", 
     RowBox[{"{", 
      RowBox[{
       SubscriptBox["RAF", "rel"], ",", "KA", ",", "Kdim", ",", "Kd", ",", 
       "RAF"}], "}"}]}], ";"}], "\[IndentingNewLine]", 
   RowBox[{
    RowBox[{
     RowBox[{"addparams", "[", "x_", "]"}], ":=", 
     RowBox[{"\"\<params['\>\"", "<>", 
      RowBox[{"ToString", "[", "x", "]"}], "<>", "\"\<']\>\""}]}], ";"}], 
   "\[IndentingNewLine]", 
   RowBox[{
    RowBox[{"reppython", "=", 
     RowBox[{"Join", "[", 
      RowBox[{
       RowBox[{"{", 
        RowBox[{
         RowBox[{"\"\<^\>\"", "\[Rule]", "\"\<**\>\""}], ",", 
         RowBox[{"\"\<Sqrt[\>\"", "\[Rule]", "\"\<np.sqrt(\>\""}], ",", 
         RowBox[{"\"\<]\>\"", "\[Rule]", "\"\<)\>\""}], ",", 
         RowBox[{"\"\<->\>\"", "\[Rule]", "\"\<:\>\""}], ",", 
         RowBox[{
          RowBox[{"ToString", "[", 
           RowBox[{
            SubscriptBox["d", "rel"], "//", "InputForm"}], "]"}], "\[Rule]", 
          "\"\<dr\>\""}]}], "}"}], ",", 
       RowBox[{"Thread", "[", 
        RowBox[{
         RowBox[{"(", 
          RowBox[{
           RowBox[{
            RowBox[{"ToString", "[", 
             RowBox[{"#", "//", "InputForm"}], "]"}], "&"}], "/@", 
           "paramnames"}], ")"}], "->", 
         RowBox[{"(", 
          RowBox[{"addparams", "/@", "names1"}], ")"}]}], "]"}]}], "]"}]}], 
    ";"}], "\[IndentingNewLine]", 
   RowBox[{"StringReplace", "[", 
    RowBox[{
     RowBox[{"ToString", "[", 
      RowBox[{"InputForm", "[", "fnActiveRAF", "]"}], "]"}], ",", 
     "reppython"}], "]"}]}]}]], "Input",
 CellChangeTimes->{{3.7704920138853006`*^9, 3.7704920353261833`*^9}, {
   3.7704921129339495`*^9, 3.770492135710803*^9}, {3.770492174328393*^9, 
   3.770492272814272*^9}, {3.7704923632304277`*^9, 3.7704923723502135`*^9}, {
   3.7704924330859566`*^9, 3.770492581244342*^9}, {3.770492730237709*^9, 
   3.770492736443832*^9}, {3.770492815742259*^9, 3.7704928185155263`*^9}, {
   3.7704930077890444`*^9, 3.7704930117396774`*^9}, {3.812382966006569*^9, 
   3.8123829661940684`*^9}, {3.812997079775525*^9, 3.812997103302224*^9}, {
   3.8134255910358257`*^9, 3.8134255914227214`*^9}, {3.8134257676214514`*^9, 
   3.813425774941465*^9}, 3.8319229291985197`*^9, 3.8319231099585505`*^9, {
   3.8324315684874215`*^9, 3.832431617411789*^9}, {3.84488452479443*^9, 
   3.84488452479443*^9}},ExpressionUUID->"b297bf53-b18a-4263-8a49-\
054e62b2ef08"],

Cell[BoxData["\<\"(1 + params['KA'] + dr - np.sqrt((1 + params['KA'] + dr)**2 \
+ 8*(1 + dr)**2*params['rafr']))**2/(8*(1 + dr)**3*params['rafr'])\"\>"], \
"Output",
 CellChangeTimes->{3.812996828752569*^9, 3.8134255932937927`*^9, 
  3.813425775781426*^9, 3.83243162202314*^9},
 CellLabel->"Out[33]=",ExpressionUUID->"596e9f29-0bf6-4393-9f60-e6911347afd5"]
}, Open  ]],

Cell[CellGroupData[{

Cell[BoxData[
 RowBox[{
  RowBox[{"SetPrecision", "[", 
   RowBox[{
    RowBox[{
     RowBox[{
      RowBox[{"(", 
       RowBox[{"fnActiveRAFbase", "/.", 
        RowBox[{"{", 
         RowBox[{
          SubscriptBox["RAF", "rel"], "\[Rule]", 
          RowBox[{"(", 
           RowBox[{"RAF", "/", "Kdim"}], ")"}]}], "}"}]}], ")"}], "/.", 
      "baseparams"}], "/.", 
     RowBox[{"{", 
      RowBox[{
       RowBox[{
        SubscriptBox["d", "rel"], "\[Rule]", "1."}], " ", ",", 
       RowBox[{"d", "\[Rule]", "0.1"}]}], "}"}]}], ",", "10"}], "]"}], 
  RowBox[{"(*", 
   RowBox[{"cross", "-", "check"}], "*)"}]}]], "Input",
 CellChangeTimes->{{3.770493208389312*^9, 3.770493258284007*^9}, {
   3.7704933077462254`*^9, 3.7704934393289595`*^9}, {3.770493510929432*^9, 
   3.770493537960105*^9}, {3.7704935726656094`*^9, 3.7704935940086365`*^9}, {
   3.812382967598592*^9, 3.8123829688173323`*^9}, {3.8129969310705943`*^9, 
   3.812996931293312*^9}, {3.812997109253973*^9, 3.8129971094232907`*^9}, {
   3.8129974294092665`*^9, 3.81299743077744*^9}, {3.8134257924595346`*^9, 
   3.813425834163311*^9}, 3.8319229291985197`*^9, 3.8319231099585505`*^9, {
   3.832431632630669*^9, 3.8324316387667513`*^9}, {3.832432073332634*^9, 
   3.832432074467704*^9}, {3.8448841266198187`*^9, 3.844884127083477*^9}, 
   3.84488452479443*^9},ExpressionUUID->"d1277889-7ece-43d5-90de-\
dea6ce3a24df"],

Cell[BoxData["0.01064311812610408899959502093679475365`10."], "Output",
 CellChangeTimes->{
  3.812996830703966*^9, 3.812997109771017*^9, 3.8129974442480373`*^9, {
   3.813425799699647*^9, 3.8134258344976397`*^9}, {3.8324316351700754`*^9, 
   3.8324316391023827`*^9}},
 CellLabel->"Out[35]=",ExpressionUUID->"c61e1cc5-9db4-422e-8368-ed91bd5eb53b"]
}, Open  ]],

Cell["\<\
Output the expression for RAF fold change for plotting in python.\
\>", "Text",
 CellChangeTimes->{{3.832432038816222*^9, 
  3.8324320551365957`*^9}},ExpressionUUID->"ffaf5475-61b5-4fe8-b7d9-\
eddf5620bc24"],

Cell[BoxData[
 RowBox[{"StringReplace", "[", 
  RowBox[{
   RowBox[{"ToString", "[", 
    RowBox[{"InputForm", "[", 
     RowBox[{"SimplifyPars", "[", 
      RowBox[{"rafFC", "/.", 
       RowBox[{"{", 
        RowBox[{
         SubscriptBox["RAF", "rel"], "\[Rule]", 
         RowBox[{"(", 
          RowBox[{"RAF", "/", "Kdim"}], ")"}]}], "}"}]}], "]"}], "]"}], "]"}],
    ",", " ", "reppython"}], "]"}]], "Input",
 CellChangeTimes->{{3.8324316447629995`*^9, 3.8324316628234596`*^9}, {
   3.832432000732032*^9, 3.832432015895174*^9}, 
   3.84488452479443*^9},ExpressionUUID->"97b1c943-851f-4149-a02b-\
6d84983e2569"],

Cell[BoxData["\"\<(8*(-1 + np.sqrt(1 + (6*params['RAF'])/params['Kdim']) + \
(params['RAF']*(-9 + 6*np.sqrt(1 + \
(6*params['RAF'])/params['Kdim'])))/params['Kdim']))/(27*params['KA']*(1 + \
params['KA'] - np.sqrt((1 + params['KA'])**2 + \
(8*params['RAF'])/params['Kdim']))**2)\>\""], "Input",
 CellChangeTimes->{{3.844884524810046*^9, 
  3.844884524832196*^9}},ExpressionUUID->"ba2aa725-1050-4189-8c35-\
816fca2551d5"],

Cell[CellGroupData[{

Cell[BoxData[
 RowBox[{
  RowBox[{"SetPrecision", "[", 
   RowBox[{
    RowBox[{
     RowBox[{
      RowBox[{"(", 
       RowBox[{"rafFC", "/.", 
        RowBox[{"{", 
         RowBox[{
          SubscriptBox["RAF", "rel"], "\[Rule]", 
          RowBox[{"(", 
           RowBox[{"RAF", "/", "Kdim"}], ")"}]}], "}"}]}], ")"}], "/.", 
      "baseparams"}], "/.", 
     RowBox[{"{", 
      RowBox[{
       RowBox[{
        SubscriptBox["d", "rel"], "\[Rule]", "1."}], " ", ",", 
       RowBox[{"d", "\[Rule]", "0.1"}]}], "}"}]}], ",", "10"}], "]"}], 
  RowBox[{"(*", 
   RowBox[{"cross", "-", "check"}], "*)"}]}]], "Input",
 CellChangeTimes->{{3.832431652520135*^9, 3.8324316684889812`*^9}, {
   3.832432078162262*^9, 3.8324320798664637`*^9}, 
   3.844884524832196*^9},ExpressionUUID->"607a54e1-ae45-4ab6-9278-\
4aa0208662b2"],

Cell[BoxData["2.36859106329021473769103067752439528704`10."], "Output",
 CellChangeTimes->{3.832431671318712*^9, 3.832432082348509*^9},
 CellLabel->"Out[43]=",ExpressionUUID->"5f807004-3f60-4bbe-b159-82cc32d18510"]
}, Open  ]],

Cell["Validated with the corresponding python implementation.", "Text",
 CellChangeTimes->{{3.813425852615239*^9, 
  3.8134258696776505`*^9}},ExpressionUUID->"abb149c7-0085-4dd8-949c-\
4c2bd21a0e80"]
}, Closed]]
}, Open  ]],

Cell[CellGroupData[{

Cell["\<\
Section 2. 14-3-3 proteins stabilize Auto-inhibited state (CAS) \
\>", "Section",
 CellChangeTimes->{{3.7692921322518253`*^9, 3.769292160006209*^9}, {
   3.812382549134369*^9, 3.8123825503346157`*^9}, {3.813424852517973*^9, 
   3.8134248543840513`*^9}, 3.8319231099116683`*^9, {3.833075524259698*^9, 
   3.833075524442528*^9}, {3.8448837388549986`*^9, 3.844883742222356*^9}, {
   3.844883940180297*^9, 3.844883944045545*^9}, {3.9110772402418966`*^9, 
   3.9110772403266544`*^9}, {3.91426798927556*^9, 
   3.9142679901010156`*^9}},ExpressionUUID->"2aeadcb2-fce5-498a-9a2a-\
6ba687be3cae"],

Cell[BoxData[
 RowBox[{
  RowBox[{"(*", 
   RowBox[{
   "Restart", " ", "kernel", " ", "to", " ", "prevent", " ", "previous", " ", 
    "model", " ", "variables", " ", "to", " ", "leak", " ", "into", " ", 
    "following", " ", "results"}], "*)"}], "\[IndentingNewLine]", 
  RowBox[{"Quit", "[", "]"}]}]], "Input",
 CellChangeTimes->{{3.8326895708126917`*^9, 3.832689573555766*^9}, 
   3.8326896186017165`*^9, {3.8326949570495625`*^9, 3.8326949612311993`*^9}, 
   3.844884524832196*^9, {3.8449406401972876`*^9, 3.8449406409729943`*^9}},
 CellLabel->
  "In[131]:=",ExpressionUUID->"6c036da7-238f-4704-97ac-760687d6444f"],

Cell[CellGroupData[{

Cell["2.1. Analytic solutions of the model", "Subsubsection",
 CellChangeTimes->{{3.769292165185503*^9, 3.769292176050076*^9}, {
   3.769350248842906*^9, 3.7693502489678326`*^9}, 3.812382588841515*^9, {
   3.8134259287867565`*^9, 3.8134259369793577`*^9}, {3.832432356916662*^9, 
   3.8324323573179803`*^9}, {3.8331596709085283`*^9, 3.833159671711787*^9}, {
   3.844969662428454*^9, 3.8449696625354476`*^9}, {3.9110772430561714`*^9, 
   3.9110772431665645`*^9}, {3.9142679955532494`*^9, 
   3.914267995711499*^9}},ExpressionUUID->"0a1a7b34-28eb-4c79-b6aa-\
a7131daaaf4b"],

Cell["\<\
We define the equilibrium rates constrained by using the principle of \
detailed balance as replacement rules \[OpenCurlyQuote]rep\[CloseCurlyQuote]. \
We then calculate conservation equations for total RAF and total Drug as a \
function of unbound drug, unbound RAF concentrations and model parameters as \
in the case of section 1.\
\>", "Text",
 CellChangeTimes->{{3.769350084176387*^9, 3.7693501955719748`*^9}, {
  3.914268098006049*^9, 
  3.9142681175453815`*^9}},ExpressionUUID->"42c8d821-29dc-45f7-958d-\
a14aefc1f0e4"],

Cell[BoxData[{
 RowBox[{
  RowBox[{"vars", "=", 
   RowBox[{"{", 
    RowBox[{
    "a", ",", "A", ",", "d", ",", "AA", ",", "Ad", ",", "AAd", ",", "AdAd", 
     ",", "as"}], "}"}]}], ";"}], "\[IndentingNewLine]", 
 RowBox[{
  RowBox[{
   RowBox[{"repcycles", "=", 
    RowBox[{"{", 
     RowBox[{
      RowBox[{"AA", "\[Rule]", 
       FractionBox[
        SuperscriptBox["A", "2"], "Kdim"]}], ",", 
      RowBox[{"AAd", "\[Rule]", 
       FractionBox[
        RowBox[{"2", " ", 
         SuperscriptBox["A", "2"], "d"}], 
        RowBox[{"Kdim", " ", "Kd"}]]}], ",", 
      RowBox[{"AdAd", "\[Rule]", 
       FractionBox[
        RowBox[{
         SuperscriptBox["A", "2"], 
         SuperscriptBox["d", "2"]}], 
        RowBox[{"Kdim", " ", 
         SuperscriptBox["Kd", "2"]}]]}], ",", 
      RowBox[{"Ad", "\[Rule]", 
       FractionBox[
        RowBox[{"A", " ", "d"}], "Kd"]}], ",", 
      RowBox[{"as", "\[Rule]", 
       FractionBox[
        RowBox[{"a", " ", "STOT"}], "Ksm"]}]}], "}"}]}], ";"}], " ", 
  RowBox[{"(*", " ", 
   RowBox[{
    RowBox[{"as", "\[Rule]", 
     RowBox[{
      FractionBox[
       RowBox[{"STOT", " ", "a"}], 
       RowBox[{"a", "+", "Ksm"}]], " ", "is", " ", "the", " ", "complete", 
      " ", "expression", " ", "however"}]}], ",", " ", 
    RowBox[{
     RowBox[{
     "the", " ", "reduced", " ", "expression", " ", "is", " ", "valid", " ", 
      "in", " ", "the", " ", "limit", " ", "of", " ", "STOT"}], ">>", 
     RowBox[{"RAF", " ", "and", " ", "Ksm"}], ">>", "RAF"}]}], 
   "*)"}]}], "\[IndentingNewLine]", 
 RowBox[{
  RowBox[{"repc1", "=", 
   RowBox[{"{", 
    RowBox[{"a", "\[Rule]", 
     RowBox[{"A", " ", "KA"}]}], "}"}]}], ";"}], "\[IndentingNewLine]", 
 RowBox[{
  RowBox[{"rep22", "=", 
   RowBox[{"Join", "[", 
    RowBox[{
     RowBox[{"repcycles", "/.", "repc1"}], ",", "repc1"}], "]"}]}], 
  ";"}], "\[IndentingNewLine]", 
 RowBox[{
  RowBox[{
   RowBox[{"Consrv", "[", "eqns_", "]"}], ":=", 
   RowBox[{"{", 
    RowBox[{
     RowBox[{"Simplify", "[", 
      RowBox[{
       RowBox[{"eqns", "[", 
        RowBox[{"[", "1", "]"}], "]"}], "+", 
       RowBox[{"eqns", "[", 
        RowBox[{"[", "2", "]"}], "]"}], "+", 
       RowBox[{"eqns", "[", 
        RowBox[{"[", "5", "]"}], "]"}], "+", 
       RowBox[{"eqns", "[", 
        RowBox[{"[", "8", "]"}], "]"}], "+", 
       RowBox[{"2", 
        RowBox[{"(", 
         RowBox[{
          RowBox[{"eqns", "[", 
           RowBox[{"[", "4", "]"}], "]"}], "+", 
          RowBox[{"eqns", "[", 
           RowBox[{"[", "6", "]"}], "]"}], "+", 
          RowBox[{"eqns", "[", 
           RowBox[{"[", "7", "]"}], "]"}]}], ")"}]}]}], "]"}], ",", 
     RowBox[{"Simplify", "[", 
      RowBox[{
       RowBox[{"eqns", "[", 
        RowBox[{"[", "3", "]"}], "]"}], "+", 
       RowBox[{"eqns", "[", 
        RowBox[{"[", "5", "]"}], "]"}], "+", 
       RowBox[{"eqns", "[", 
        RowBox[{"[", "6", "]"}], "]"}], "+", 
       RowBox[{"2", 
        RowBox[{"(", 
         RowBox[{"eqns", "[", 
          RowBox[{"[", "7", "]"}], "]"}], ")"}]}]}], "]"}]}], "}"}]}], 
  ";"}], "\[IndentingNewLine]", 
 RowBox[{
  RowBox[{
   RowBox[{"RafActivity", "[", "vars_", "]"}], ":=", 
   RowBox[{
    RowBox[{"2", " ", 
     RowBox[{"vars", "[", 
      RowBox[{"[", "4", "]"}], "]"}]}], "+", 
    RowBox[{"vars", "[", 
     RowBox[{"[", "6", "]"}], "]"}]}]}], ";"}], "\[IndentingNewLine]", 
 RowBox[{
  RowBox[{"eqnsconsrv", "=", 
   RowBox[{"Thread", "[", 
    RowBox[{
     RowBox[{"Simplify", "[", 
      RowBox[{
       RowBox[{"Consrv", "[", "vars", "]"}], "/.", "rep22"}], "]"}], 
     "\[Equal]", 
     RowBox[{"{", 
      RowBox[{"RAF", ",", "DTOT"}], "}"}]}], "]"}]}], ";"}]}], "Input",
 CellChangeTimes->{{3.759863294687558*^9, 3.7598632992647934`*^9}, {
   3.7650549602580605`*^9, 3.765055016527351*^9}, {3.7693497910157957`*^9, 
   3.769349802350257*^9}, {3.769349891540049*^9, 3.7693500627225533`*^9}, {
   3.769350567599517*^9, 3.7693505684716597`*^9}, 3.8134255472058725`*^9, {
   3.8449696699537373`*^9, 3.844969707629751*^9}, {3.84496982030962*^9, 
   3.84496982030962*^9}, {3.853105482822947*^9, 3.853105483170204*^9}, {
   3.8531056961509333`*^9, 3.8531056977910624`*^9}},
 CellLabel->"In[17]:=",ExpressionUUID->"dc8767a6-82fe-44e4-b08a-524369c5f5b9"],

Cell[CellGroupData[{

Cell[BoxData[{
 RowBox[{
  RowBox[{
   RowBox[{"SimplifyPars", "[", "x_", "]"}], ":=", 
   RowBox[{"Simplify", "[", 
    RowBox[{"x", ",", 
     RowBox[{"{", 
      RowBox[{
       RowBox[{"Kd", ">", "0"}], ",", 
       RowBox[{"RAF", ">", " ", "0"}], ",", 
       RowBox[{"DTOT", "\[GreaterEqual]", " ", "0"}], ",", 
       RowBox[{
        SubscriptBox["d", "rel"], "\[GreaterEqual]", " ", "0"}], ",", 
       RowBox[{
        SubscriptBox["RAF", "rel"], ">", " ", "0"}], ",", 
       RowBox[{"Kdim", ">", "0"}], ",", 
       RowBox[{"KA", ">", "0"}], ",", 
       RowBox[{"d", ">", "0"}], ",", 
       RowBox[{"Ksm", ">", "0"}], ",", 
       RowBox[{
        SubscriptBox["S", "rel"], "\[GreaterEqual]", " ", "0"}], ",", 
       RowBox[{"STOT", "\[GreaterEqual]", " ", "0"}]}], "}"}]}], "]"}]}], 
  ";"}], "\[IndentingNewLine]", 
 RowBox[{
  RowBox[{
   RowBox[{"sol22A", "=", 
    RowBox[{
     RowBox[{"SimplifyPars", "[", 
      RowBox[{"Solve", "[", 
       RowBox[{
        RowBox[{"eqnsconsrv", "[", 
         RowBox[{"[", "1", "]"}], "]"}], ",", "A"}], "]"}], "]"}], "[", 
     RowBox[{"[", "2", "]"}], "]"}]}], ";"}], 
  RowBox[{"(*", 
   RowBox[{
   "the", " ", "first", " ", "solution", " ", "is", " ", "negtive", " ", 
    "definite", " ", "and", " ", "second", " ", "is", " ", 
    RowBox[{"positive", "."}]}], "*)"}]}], "\[IndentingNewLine]", 
 RowBox[{
  RowBox[{"fnActiveRAF1433CAS0", "=", 
   RowBox[{"FullSimplify", "[", 
    RowBox[{"SimplifyPars", "[", 
     RowBox[{
      RowBox[{
       RowBox[{
        RowBox[{"RafActivity", "[", "vars", "]"}], "/", "RAF"}], "/.", 
       "rep22"}], "/.", "sol22A"}], "]"}], "]"}]}], 
  ";"}], "\[IndentingNewLine]", 
 RowBox[{
  RowBox[{
   RowBox[{"repratios", "=", 
    RowBox[{"{", 
     RowBox[{
      RowBox[{"Kdim", "\[Rule]", 
       RowBox[{"(", 
        RowBox[{"RAF", "/", 
         SubscriptBox["RAF", "rel"]}], ")"}]}], ",", 
      RowBox[{"d", "\[Rule]", 
       RowBox[{"(", 
        RowBox[{
         SubscriptBox["d", "rel"], " ", "Kd"}], ")"}]}], ",", 
      RowBox[{"STOT", "\[Rule]", 
       RowBox[{
        SubscriptBox["S", "rel"], " ", "Ksm"}]}]}], "}"}]}], ";"}], " ", 
  RowBox[{"(*", 
   RowBox[{
   "define", " ", "concentrations", " ", "relative", " ", "to", " ", 
    "equilibrium", " ", "rate", " ", "constants"}], 
   "*)"}]}], "\[IndentingNewLine]", 
 RowBox[{
  RowBox[{
   RowBox[{"fnActiveRAF1433CAS", "=", 
    RowBox[{"SimplifyPars", "[", 
     RowBox[{"fnActiveRAF1433CAS0", "/.", "repratios"}], "]"}]}], ";"}], 
  RowBox[{"(*", 
   RowBox[{
    RowBox[{
    "Show", " ", "the", " ", "active", " ", "kianse", " ", "protomer", " ", 
     "proportion", " ", "as", " ", "a", " ", "function", " ", "of", " ", 
     "relative", " ", "drug"}], ",", " ", 
    RowBox[{
    "stabilizing", " ", "protein", " ", "and", " ", "kinase", " ", 
     "concentrations"}]}], "*)"}]}], "\[IndentingNewLine]", 
 RowBox[{
  RowBox[{"rep221", "=", 
   RowBox[{"{", 
    RowBox[{
     RowBox[{
      RowBox[{"(", 
       RowBox[{"1", "+", 
        SubscriptBox["d", "rel"], "+", "KA", "+", 
        RowBox[{"KA", " ", 
         SubscriptBox["S", "rel"]}]}], ")"}], "\[Rule]", "E4"}], ",", 
     RowBox[{
      SubscriptBox["RAF", "rel"], "\[Rule]", 
      RowBox[{
       RowBox[{"E2", "/", "8"}], "/", 
       SuperscriptBox[
        RowBox[{"(", 
         RowBox[{"1", "+", 
          SubscriptBox["d", "rel"]}], ")"}], "2"]}]}]}], "}"}]}], 
  ";"}], "\[IndentingNewLine]", 
 RowBox[{
  RowBox[{"fnActiveRAF1433CAS", "=", 
   RowBox[{"fnActiveRAF1433CAS", "/.", 
    RowBox[{"Kd", "\[Rule]", "1"}]}]}], 
  RowBox[{"(*", 
   RowBox[{
   "Note", " ", "that", " ", "Kd", " ", "is", " ", "set", " ", "to", " ", "1",
     " ", "to", " ", "enforce", " ", "the", " ", "cancellation", " ", "of", 
    " ", "Kd", " ", "in", " ", "equation", " ", "23"}], 
   "*)"}]}], "\[IndentingNewLine]", 
 RowBox[{
  RowBox[{"(", 
   RowBox[{"fnActiveRAF1433CAS", "//.", "rep221"}], ")"}], " "}]}], "Input",
 CellChangeTimes->{{3.7693502262464557`*^9, 3.769350390430254*^9}, {
   3.769350598514649*^9, 3.769350602004901*^9}, {3.769350654347864*^9, 
   3.769350714120577*^9}, {3.769350748178749*^9, 3.7693508142792387`*^9}, {
   3.7693508450644927`*^9, 3.769351058108424*^9}, {3.769351154856019*^9, 
   3.769351159430163*^9}, {3.769351975606696*^9, 3.7693519784959745`*^9}, {
   3.769352383975979*^9, 3.7693523886233697`*^9}, {3.7693535153722887`*^9, 
   3.7693535192060404`*^9}, {3.7694407385087585`*^9, 3.769440744971628*^9}, {
   3.8123808983158083`*^9, 3.812380902145295*^9}, {3.812381000132385*^9, 
   3.812381006484331*^9}, {3.8123828951909885`*^9, 3.8123829439218025`*^9}, 
   3.8123830364967422`*^9, {3.8123830757249126`*^9, 3.812383099219143*^9}, {
   3.8123837224056916`*^9, 3.812383759349715*^9}, {3.812383854111744*^9, 
   3.8123838644735765`*^9}, {3.812384034325824*^9, 3.8123840555167785`*^9}, {
   3.8123934108308134`*^9, 3.812393437431388*^9}, {3.8123935232739754`*^9, 
   3.8123935271916428`*^9}, {3.813425551036998*^9, 3.813425565048752*^9}, {
   3.831922879693971*^9, 3.831922879709614*^9}, {3.8319229291713467`*^9, 
   3.8319229362968707`*^9}, {3.8319231099273224`*^9, 
   3.8319231099273224`*^9}, {3.8330758203586755`*^9, 
   3.8330758259906178`*^9}, {3.844969707629751*^9, 3.844969741206153*^9}, {
   3.844969794252283*^9, 3.844969820325248*^9}, {3.8449699919075365`*^9, 
   3.8449700030348186`*^9}, {3.853105531684025*^9, 3.8531055384448276`*^9}},
 CellLabel->"In[24]:=",ExpressionUUID->"e1f95c20-2a38-40a5-b8ac-2be1cbb5300d"],

Cell[BoxData[
 FractionBox[
  SuperscriptBox[
   RowBox[{"(", 
    RowBox[{"1", "+", "KA", "+", 
     SubscriptBox["d", "rel"], "+", 
     RowBox[{"KA", " ", 
      SubscriptBox["S", "rel"]}], "-", 
     SqrtBox[
      RowBox[{
       RowBox[{"8", " ", 
        SuperscriptBox[
         RowBox[{"(", 
          RowBox[{"1", "+", 
           SubscriptBox["d", "rel"]}], ")"}], "2"], " ", 
        SubscriptBox["RAF", "rel"]}], "+", 
       SuperscriptBox[
        RowBox[{"(", 
         RowBox[{"1", "+", "KA", "+", 
          SubscriptBox["d", "rel"], "+", 
          RowBox[{"KA", " ", 
           SubscriptBox["S", "rel"]}]}], ")"}], "2"]}]]}], ")"}], "2"], 
  RowBox[{"8", " ", 
   SuperscriptBox[
    RowBox[{"(", 
     RowBox[{"1", "+", 
      SubscriptBox["d", "rel"]}], ")"}], "3"], " ", 
   SubscriptBox["RAF", "rel"]}]]], "Output",
 CellChangeTimes->{3.9160616046683006`*^9},
 CellLabel->"Out[30]=",ExpressionUUID->"9250bda3-5753-443f-a140-84ed96e9148f"],

Cell[BoxData[
 FractionBox[
  SuperscriptBox[
   RowBox[{"(", 
    RowBox[{"E4", "-", 
     SqrtBox[
      RowBox[{"E2", "+", 
       SuperscriptBox["E4", "2"]}]]}], ")"}], "2"], 
  RowBox[{"E2", " ", 
   RowBox[{"(", 
    RowBox[{"1", "+", 
     SubscriptBox["d", "rel"]}], ")"}]}]]], "Output",
 CellChangeTimes->{3.91606160467832*^9},
 CellLabel->"Out[31]=",ExpressionUUID->"b49444f6-5d5d-4c35-a2ef-0d6d0e48ec1e"]
}, Open  ]],

Cell[BoxData[
 FractionBox[
  SuperscriptBox[
   RowBox[{"(", 
    RowBox[{"1", "+", "KA", "+", 
     SubscriptBox["d", "rel"], "+", 
     RowBox[{"KA", " ", 
      SubscriptBox["S", "rel"]}], "-", 
     SqrtBox[
      RowBox[{
       RowBox[{"8", " ", 
        SuperscriptBox[
         RowBox[{"(", 
          RowBox[{"1", "+", 
           SubscriptBox["d", "rel"]}], ")"}], "2"], " ", 
        SubscriptBox["RAF", "rel"]}], "+", 
       SuperscriptBox[
        RowBox[{"(", 
         RowBox[{"1", "+", "KA", "+", 
          SubscriptBox["d", "rel"], "+", 
          RowBox[{"KA", " ", 
           SubscriptBox["S", "rel"]}]}], ")"}], "2"]}]]}], ")"}], "2"], 
  RowBox[{"8", " ", 
   SuperscriptBox[
    RowBox[{"(", 
     RowBox[{"1", "+", 
      SubscriptBox["d", "rel"]}], ")"}], "3"], " ", 
   SubscriptBox["RAF", "rel"]}]]], "EquationNumbered",
 CellChangeTimes->{
  3.8449697235763035`*^9, {3.8449697806413684`*^9, 3.844969825391985*^9}, 
   3.8449698622317567`*^9, 3.844970036675352*^9, 3.844970116829164*^9, 
   3.853105521551498*^9, {3.914268130260271*^9, 3.9142681550063868`*^9}},
 CellLabel->"Out[26]=",ExpressionUUID->"8a9f732b-9363-4c0f-bf73-3159537ddb09"],

Cell[BoxData[
 FractionBox[
  SuperscriptBox[
   RowBox[{"(", 
    RowBox[{"E4", "-", 
     SqrtBox[
      RowBox[{"E2", "+", 
       SuperscriptBox["E4", "2"]}]]}], ")"}], "2"], 
  RowBox[{"E2", " ", 
   RowBox[{"(", 
    RowBox[{"1", "+", 
     SubscriptBox["d", "rel"]}], ")"}]}]]], "EquationNumbered",
 CellChangeTimes->{
  3.8449697235763035`*^9, {3.8449697806413684`*^9, 3.844969825391985*^9}, 
   3.8449698622317567`*^9, 3.844970036675352*^9, 3.844970116829164*^9, 
   3.853105521551498*^9, {3.914268130260271*^9, 3.914268155033112*^9}},
 CellLabel->"Out[27]=",ExpressionUUID->"118512e4-041e-4b83-a689-7bcf3d787610"],

Cell[TextData[{
 "Expression 16 is very close to expression 2 with E4=E1 + ",
 Cell[BoxData[
  FormBox[
   SubscriptBox["K", "A"], TraditionalForm]],ExpressionUUID->
  "7ae45cdd-170a-4d61-95a0-b335dbb41c52"],
 Cell[BoxData[
  FormBox[
   SubscriptBox["S", "rel"], TraditionalForm]],ExpressionUUID->
  "83625c61-2002-4003-89dd-ddb111b47c67"],
 " where ",
 Cell[BoxData[
  FormBox[
   RowBox[{
    SubscriptBox["S", "rel"], "=", 
    FractionBox["STOT", 
     SubscriptBox["K", "S"]]}], TraditionalForm]],ExpressionUUID->
  "577ade30-1acd-4792-9d80-503778c6eb2e"],
 ".  To establish parameter regions which show drug induced activation, we \
find the positive roots of the first derivative of the expression 16."
}], "Text",
 CellChangeTimes->{{3.7693511111144934`*^9, 3.7693511186475263`*^9}, {
  3.7693519162964907`*^9, 3.7693519170131483`*^9}, {3.769351996856861*^9, 
  3.76935202104853*^9}, {3.769352056373316*^9, 3.769352100054489*^9}, {
  3.7693521330733004`*^9, 3.7693522118690147`*^9}, {3.769352243860972*^9, 
  3.7693522495628724`*^9}, {3.7693523046928844`*^9, 3.769352311311444*^9}, {
  3.8123831108341293`*^9, 3.812383113790304*^9}, {3.8129959031051044`*^9, 
  3.8129959134228773`*^9}, {3.8129959456182566`*^9, 3.8129959544299717`*^9}, {
  3.9142684224055147`*^9, 
  3.9142684227702775`*^9}},ExpressionUUID->"2d767ef7-ee63-4021-bf2a-\
2fb601c329e8"],

Cell[CellGroupData[{

Cell[BoxData[{
 RowBox[{
  RowBox[{
   RowBox[{"RafDimers", "[", "eqns_", "]"}], ":=", 
   RowBox[{"(", 
    RowBox[{
     RowBox[{"eqns", "[", 
      RowBox[{"[", "4", "]"}], "]"}], "+", 
     RowBox[{"eqns", "[", 
      RowBox[{"[", "6", "]"}], "]"}], "+", 
     RowBox[{"eqns", "[", 
      RowBox[{"[", "7", "]"}], "]"}]}], ")"}]}], ";"}], "\[IndentingNewLine]", 
 RowBox[{"fnDimers", "=", 
  RowBox[{"FullSimplify", "[", 
   RowBox[{"SimplifyPars", "[", 
    RowBox[{
     RowBox[{"(", 
      RowBox[{
       RowBox[{
        RowBox[{
         RowBox[{"RafDimers", "[", "vars", "]"}], "/", "RAF"}], "/.", 
        "rep22"}], "/.", "sol22A"}], ")"}], "/.", "repratios"}], "]"}], 
   "]"}]}], "\[IndentingNewLine]", 
 RowBox[{"SimplifyPars", "[", 
  RowBox[{"fnDimers", "/", "fnActiveRAF1433CAS"}], "]"}]}], "Input",
 CellChangeTimes->{{3.8319238615172873`*^9, 3.83192390513754*^9}, {
   3.831923943703373*^9, 3.8319239810051637`*^9}, {3.83192408057911*^9, 
   3.8319240873711205`*^9}, {3.8319241298211412`*^9, 3.831924146151684*^9}, 
   3.83307582854*^9, 3.8449697527946873`*^9, {3.844969810714946*^9, 
   3.844969820340895*^9}, {3.844970006243825*^9, 3.8449700067294803`*^9}},
 CellLabel->"In[32]:=",ExpressionUUID->"47d6980a-3917-4e5e-ad43-a44e93bba376"],

Cell[BoxData[
 FractionBox[
  SuperscriptBox[
   RowBox[{"(", 
    RowBox[{
     RowBox[{
      RowBox[{"-", "Kd"}], " ", 
      RowBox[{"(", 
       RowBox[{"1", "+", "KA", "+", 
        SubscriptBox["d", "rel"], "+", 
        RowBox[{"KA", " ", 
         SubscriptBox["S", "rel"]}]}], ")"}]}], "+", 
     SqrtBox[
      RowBox[{
       RowBox[{"8", " ", 
        SuperscriptBox[
         RowBox[{"(", 
          RowBox[{"Kd", "+", 
           RowBox[{"Kd", " ", 
            SubscriptBox["d", "rel"]}]}], ")"}], "2"], " ", 
        SubscriptBox["RAF", "rel"]}], "+", 
       RowBox[{
        SuperscriptBox["Kd", "2"], " ", 
        SuperscriptBox[
         RowBox[{"(", 
          RowBox[{"1", "+", "KA", "+", 
           SubscriptBox["d", "rel"], "+", 
           RowBox[{"KA", " ", 
            SubscriptBox["S", "rel"]}]}], ")"}], "2"]}]}]]}], ")"}], "2"], 
  RowBox[{"16", " ", 
   SuperscriptBox["Kd", "2"], " ", 
   SuperscriptBox[
    RowBox[{"(", 
     RowBox[{"1", "+", 
      SubscriptBox["d", "rel"]}], ")"}], "2"], " ", 
   SubscriptBox["RAF", "rel"]}]]], "Output",
 CellChangeTimes->{3.91606160644705*^9},
 CellLabel->"Out[33]=",ExpressionUUID->"c99bc31a-839f-43f8-b269-ffbc5847d3eb"],

Cell[BoxData[
 RowBox[{
  FractionBox["1", "2"], " ", 
  RowBox[{"(", 
   RowBox[{"1", "+", 
    SubscriptBox["d", "rel"]}], ")"}]}]], "Output",
 CellChangeTimes->{3.916061606580412*^9},
 CellLabel->"Out[34]=",ExpressionUUID->"c98b17fd-c526-46ee-8386-e12dfeab2120"]
}, Open  ]],

Cell[BoxData[
 FractionBox[
  SuperscriptBox[
   RowBox[{"(", 
    RowBox[{
     RowBox[{
      RowBox[{"-", "Kd"}], " ", 
      RowBox[{"(", 
       RowBox[{"1", "+", "KA", "+", 
        SubscriptBox["d", "rel"], "+", 
        RowBox[{"KA", " ", 
         SubscriptBox["S", "rel"]}]}], ")"}]}], "+", 
     SqrtBox[
      RowBox[{
       RowBox[{"8", " ", 
        SuperscriptBox[
         RowBox[{"(", 
          RowBox[{"Kd", "+", 
           RowBox[{"Kd", " ", 
            SubscriptBox["d", "rel"]}]}], ")"}], "2"], " ", 
        SubscriptBox["RAF", "rel"]}], "+", 
       RowBox[{
        SuperscriptBox["Kd", "2"], " ", 
        SuperscriptBox[
         RowBox[{"(", 
          RowBox[{"1", "+", "KA", "+", 
           SubscriptBox["d", "rel"], "+", 
           RowBox[{"KA", " ", 
            SubscriptBox["S", "rel"]}]}], ")"}], "2"]}]}]]}], ")"}], "2"], 
  RowBox[{"16", " ", 
   SuperscriptBox["Kd", "2"], " ", 
   SuperscriptBox[
    RowBox[{"(", 
     RowBox[{"1", "+", 
      SubscriptBox["d", "rel"]}], ")"}], "2"], " ", 
   SubscriptBox["RAF", "rel"]}]]], "EquationNumbered",
 CellChangeTimes->{{3.8319241349203577`*^9, 3.8319241465359497`*^9}, 
   3.832102871033352*^9, {3.844969813507022*^9, 3.8449698269971323`*^9}, 
   3.8449698635349145`*^9, 3.8449700385375967`*^9, 3.8449701209209285`*^9},
 CellLabel->
  "Out[104]=",ExpressionUUID->"f89c7e20-acf4-466b-ab80-dced67bc18eb"],

Cell[BoxData[
 RowBox[{
  FractionBox["1", "2"], " ", 
  RowBox[{"(", 
   RowBox[{"1", "+", 
    SubscriptBox["d", "rel"]}], ")"}]}]], "EquationNumbered",
 CellChangeTimes->{{3.8319241349203577`*^9, 3.8319241465359497`*^9}, 
   3.832102871033352*^9, {3.844969813507022*^9, 3.8449698269971323`*^9}, 
   3.8449698635349145`*^9, 3.8449700385375967`*^9, 3.844970121032243*^9},
 CellLabel->
  "Out[105]=",ExpressionUUID->"de27bcea-1311-462d-9201-3a84e70c070f"]
}, Closed]],

Cell[CellGroupData[{

Cell["2.2. Baseline signaling in the absence of drug ", "Subsubsection",
 CellChangeTimes->{{3.8117782768976936`*^9, 3.811778282047001*^9}, {
  3.8117786351714973`*^9, 3.8117786431685286`*^9}, {3.8123831513732147`*^9, 
  3.812383153919859*^9}, {3.833159674105706*^9, 3.833159675055862*^9}, {
  3.8449391618197184`*^9, 3.844939161953824*^9}, {3.9110772440202975`*^9, 
  3.911077244142174*^9}, {3.9142679972848825`*^9, 
  3.914267997440336*^9}},ExpressionUUID->"e15d23ad-9ccd-4e4f-9984-\
f6882fbd3fdf"],

Cell[BoxData[{
 RowBox[{
  RowBox[{
   RowBox[{"baselineActiveRAFCAS", "=", 
    RowBox[{"fnActiveRAF1433CAS", "/.", 
     RowBox[{
      SubscriptBox["d", "rel"], "\[Rule]", "0"}]}]}], " ", ";"}], 
  RowBox[{"(*", 
   RowBox[{
   "RAF", " ", "activity", " ", "in", " ", "absence", " ", "of", " ", 
    "drug"}], "*)"}]}], "\[IndentingNewLine]", 
 RowBox[{
  RowBox[{"rep221", "=", 
   RowBox[{"{", 
    RowBox[{
     SubscriptBox["RAF", "rel"], "\[Rule]", 
     RowBox[{"E5", " ", 
      RowBox[{
       SuperscriptBox[
        RowBox[{"(", 
         RowBox[{"1", "+", "KA", "+", 
          RowBox[{"KA", " ", 
           SubscriptBox["S", "rel"]}]}], ")"}], "2"], "/", "8"}]}]}], "}"}]}],
   ";"}], "\[IndentingNewLine]", 
 RowBox[{
  RowBox[{"fnActiveRAFCASnd1", "=", 
   RowBox[{"SimplifyPars", "[", 
    RowBox[{"(", 
     RowBox[{"baselineActiveRAFCAS", "//.", "rep221"}], ")"}], "]"}]}], 
  ";"}], "\[IndentingNewLine]", 
 RowBox[{
  RowBox[{"d2ND", "=", 
   RowBox[{"SimplifyPars", "[", 
    RowBox[{"D", "[", 
     RowBox[{"fnActiveRAFCASnd1", ",", "E5"}], "]"}], "]"}]}], 
  ";"}]}], "Input",
 CellChangeTimes->{{3.8117785838328724`*^9, 3.811778622296903*^9}, {
   3.811778696033261*^9, 3.811778735157261*^9}, {3.8123829565683956`*^9, 
   3.812382958329531*^9}, {3.812383230877387*^9, 3.812383252638797*^9}, {
   3.8123836545003767`*^9, 3.812383676362076*^9}, {3.8123837729859533`*^9, 
   3.812383815187358*^9}, {3.812383869449301*^9, 3.8123839097267637`*^9}, {
   3.8123839601908054`*^9, 3.812384091769632*^9}, {3.812384125314659*^9, 
   3.812384199714161*^9}, {3.812384235080398*^9, 3.8123843051750684`*^9}, {
   3.812384353711195*^9, 3.8123844399878407`*^9}, {3.812386586310453*^9, 
   3.8123866334403257`*^9}, {3.812386695448801*^9, 3.8123867955573115`*^9}, {
   3.817223918101791*^9, 3.817223921362303*^9}, {3.8319229291869884`*^9, 
   3.8319229291985197`*^9}, {3.8319231099273224`*^9, 
   3.8319231099429193`*^9}, {3.8319231853732376`*^9, 
   3.8319231853732376`*^9}, {3.833075830752141*^9, 3.8330758340686307`*^9}, 
   3.844884193254917*^9, {3.844969018670688*^9, 3.8449690186863303`*^9}, {
   3.8449691970061207`*^9, 
   3.844969198940121*^9}},ExpressionUUID->"9db16e52-361c-4979-a321-\
d66d65c335e6"],

Cell[BoxData[
 FractionBox[
  SuperscriptBox[
   RowBox[{"(", 
    RowBox[{"1", "+", "KA", "+", 
     RowBox[{"KA", " ", 
      SubscriptBox["S", "rel"]}], "-", 
     SqrtBox[
      RowBox[{
       RowBox[{"8", " ", 
        SubscriptBox["RAF", "rel"]}], "+", 
       SuperscriptBox[
        RowBox[{"(", 
         RowBox[{"1", "+", "KA", "+", 
          RowBox[{"KA", " ", 
           SubscriptBox["S", "rel"]}]}], ")"}], "2"]}]]}], ")"}], "2"], 
  RowBox[{"8", " ", 
   SubscriptBox["RAF", "rel"]}]]], "EquationNumbered",
 CellChangeTimes->{3.81299596119093*^9},
 CellLabel->
  "Out[131]=",ExpressionUUID->"d2a28408-3dbb-4cb7-836f-dd38d8b241aa"],

Cell[BoxData[
 RowBox[{"{", 
  RowBox[{
   SubscriptBox["RAF", "rel"], "\[Rule]", 
   RowBox[{
    FractionBox["1", "8"], " ", "E5", " ", 
    SuperscriptBox[
     RowBox[{"(", 
      RowBox[{"1", "+", "KA", "+", 
       RowBox[{"KA", " ", 
        SubscriptBox["S", "rel"]}]}], ")"}], "2"]}]}], 
  "}"}]], "EquationNumbered",
 CellChangeTimes->{3.81299596119093*^9},
 CellLabel->
  "Out[132]=",ExpressionUUID->"f9f0c020-9583-447a-ac49-784e14364131"],

Cell[BoxData[
 FractionBox[
  SuperscriptBox[
   RowBox[{"(", 
    RowBox[{
     RowBox[{"-", "1"}], "+", 
     SqrtBox[
      RowBox[{"1", "+", "E5"}]]}], ")"}], "2"], "E5"]], "EquationNumbered",
 CellChangeTimes->{3.8129959612065544`*^9},
 CellLabel->
  "Out[133]=",ExpressionUUID->"cb6ea168-3e5f-464b-80ad-f7afd53b22cf"],

Cell[BoxData[
 FractionBox[
  SuperscriptBox[
   RowBox[{"(", 
    RowBox[{
     RowBox[{"-", "1"}], "+", 
     SqrtBox[
      RowBox[{"1", "+", "E5"}]]}], ")"}], "2"], 
  RowBox[{
   SuperscriptBox["E5", "2"], " ", 
   SqrtBox[
    RowBox[{"1", "+", "E5"}]]}]]], "EquationNumbered",
 CellChangeTimes->{3.8129959612065544`*^9},
 CellLabel->
  "Out[134]=",ExpressionUUID->"1a4acea7-4a00-4ca1-9d1c-25b7eedc5d39"],

Cell[TextData[{
 "The derivative of baseline signaling as a function of E5 is positive \
definite. Therefore, the ",
 StyleBox["baseline signaling increases",
  FontWeight->"Bold"],
 " monotonically",
 StyleBox[" ",
  FontWeight->"Bold"],
 "with",
 StyleBox[" E5.",
  FontWeight->"Bold"],
 " Since E5 is monotonically proportional to RAF concentration, ",
 StyleBox["baseline signaling ",
  FontWeight->"Bold"],
 "is",
 StyleBox[" directly related ",
  FontWeight->"Bold"],
 "to",
 StyleBox[" [RAF].",
  FontWeight->"Bold"],
 " \[LineSeparator]As ",
 StyleBox["E5 is inversely proportional to [14-3-3] ",
  FontWeight->"Bold"],
 "and ",
 StyleBox["KA ",
  FontWeight->"Bold"],
 "also with a monotonic relationship, the ",
 StyleBox["baseline activity",
  FontWeight->"Bold"],
 " is also",
 StyleBox[" inversely related to KA and to [14-3-3]",
  FontWeight->"Bold"],
 " monotonically."
}], "Text",
 CellChangeTimes->{{3.811778775226274*^9, 3.8117788251141777`*^9}, 
   3.812386808183181*^9, {3.812392100849231*^9, 
   3.812392208105649*^9}},ExpressionUUID->"c6000c90-f065-42b5-b78d-\
41c1d9fb07d3"]
}, Closed]],

Cell[CellGroupData[{

Cell["\<\
2.3. Conditions on parameter regions for activation in response to the drug\
\>", "Subsubsection",
 CellChangeTimes->{{3.769352693017748*^9, 3.769352727237196*^9}, {
   3.7693531294100194`*^9, 3.769353130255709*^9}, {3.7693535949516296`*^9, 
   3.769353595607865*^9}, 3.812382588872763*^9, {3.8123826465593033`*^9, 
   3.8123826659031887`*^9}, 3.8134259214646454`*^9, {3.8331596766698236`*^9, 
   3.833159677435953*^9}, {3.8449391631024885`*^9, 3.8449391632404337`*^9}, {
   3.911077245282251*^9, 3.9110772454172773`*^9}, {3.9142679984905977`*^9, 
   3.914267998647177*^9}},ExpressionUUID->"6be1ae4f-8311-4287-942d-\
c6822ca9109e"],

Cell[BoxData[
 RowBox[{
  RowBox[{"eqnsconsrv", "[", 
   RowBox[{"[", "2", "]"}], "]"}], " ", 
  RowBox[{"(*", 
   RowBox[{"same", " ", "as", " ", "base", " ", 
    RowBox[{"model", "."}]}], "*)"}]}]], "Input",
 CellChangeTimes->{{3.8123922408720703`*^9, 3.8123922725008483`*^9}, {
  3.8129973981378922`*^9, 3.8129974136013255`*^9}},
 CellLabel->"In[28]:=",ExpressionUUID->"03bafd4c-65d2-46e6-9ff1-3d8eaf355949"],

Cell[BoxData[
 RowBox[{
  RowBox[{"d", "+", 
   FractionBox[
    RowBox[{"A", " ", "d"}], "Kd"], "+", 
   FractionBox[
    RowBox[{"2", " ", 
     SuperscriptBox["A", "2"], " ", "d", " ", 
     RowBox[{"(", 
      RowBox[{"d", "+", "Kd"}], ")"}]}], 
    RowBox[{
     SuperscriptBox["Kd", "2"], " ", "Kdim"}]]}], "\[Equal]", 
  "DTOT"}]], "EquationNumbered",
 CellChangeTimes->{3.812995989489648*^9},
 CellLabel->
  "Out[135]=",ExpressionUUID->"0ebe3a6d-02d6-44b6-bc38-6c40be1e0dcc"],

Cell[BoxData[
 RowBox[{
  RowBox[{"dfn2", "=", 
   RowBox[{"SimplifyPars", "[", 
    RowBox[{"D", "[", 
     RowBox[{"fnActiveRAF1433CAS", ",", 
      SubscriptBox["d", "rel"]}], "]"}], "]"}]}], ";"}]], "Input",
 CellChangeTimes->{{3.755541810342499*^9, 3.7555418608619113`*^9}, {
   3.755541978622472*^9, 3.7555419807907124`*^9}, {3.7555571218326187`*^9, 
   3.7555571219456987`*^9}, {3.7556152697929463`*^9, 3.755615271368307*^9}, {
   3.755615528332312*^9, 3.7556155322520323`*^9}, {3.755615647889366*^9, 
   3.755615736790206*^9}, {3.7556192151498156`*^9, 3.7556192592915344`*^9}, {
   3.755619311851678*^9, 3.75561931599358*^9}, {3.7556396242742844`*^9, 
   3.755639637221635*^9}, {3.7590911604934464`*^9, 3.759091242876088*^9}, {
   3.759091274647378*^9, 3.759091275112709*^9}, 3.7646075097588253`*^9, {
   3.7692693888047943`*^9, 3.769269390671215*^9}, {3.7692695640617847`*^9, 
   3.7692696334602895`*^9}, {3.7692696651592636`*^9, 
   3.7692696859256325`*^9}, {3.7693522291359005`*^9, 3.769352233912535*^9}, {
   3.7693535203935375`*^9, 3.7693535210219555`*^9}, {3.8123829591687994`*^9, 
   3.8123829599083447`*^9}, 3.8319229291985197`*^9, 3.831922975938837*^9, 
   3.8319231099429193`*^9, 3.8330758354500427`*^9, 
   3.844884193254917*^9},ExpressionUUID->"8d649dbe-3394-4ecc-9540-\
bf959e9556e3"],

Cell[BoxData[
 RowBox[{
  FractionBox["1", 
   RowBox[{"8", " ", 
    SuperscriptBox[
     RowBox[{"(", 
      RowBox[{"1", "+", 
       SubscriptBox["d", "rel"]}], ")"}], "4"], " ", 
    SubscriptBox["RAF", "rel"]}]], 
  RowBox[{
   RowBox[{"(", 
    RowBox[{"1", "+", "KA", "+", 
     SubscriptBox["d", "rel"], "+", 
     RowBox[{"KA", " ", 
      SubscriptBox["S", "rel"]}], "-", 
     SqrtBox[
      RowBox[{
       RowBox[{"8", " ", 
        SuperscriptBox[
         RowBox[{"(", 
          RowBox[{"1", "+", 
           SubscriptBox["d", "rel"]}], ")"}], "2"], " ", 
        SubscriptBox["RAF", "rel"]}], "+", 
       SuperscriptBox[
        RowBox[{"(", 
         RowBox[{"1", "+", "KA", "+", 
          SubscriptBox["d", "rel"], "+", 
          RowBox[{"KA", " ", 
           SubscriptBox["S", "rel"]}]}], ")"}], "2"]}]]}], ")"}], " ", 
   RowBox[{"(", 
    RowBox[{
     RowBox[{"2", " ", 
      RowBox[{"(", 
       RowBox[{"1", "+", 
        SubscriptBox["d", "rel"]}], ")"}], " ", 
      RowBox[{"(", 
       RowBox[{"1", "-", 
        FractionBox[
         RowBox[{"1", "+", "KA", "+", 
          SubscriptBox["d", "rel"], "+", 
          RowBox[{"8", " ", 
           RowBox[{"(", 
            RowBox[{"1", "+", 
             SubscriptBox["d", "rel"]}], ")"}], " ", 
           SubscriptBox["RAF", "rel"]}], "+", 
          RowBox[{"KA", " ", 
           SubscriptBox["S", "rel"]}]}], 
         SqrtBox[
          RowBox[{
           RowBox[{"8", " ", 
            SuperscriptBox[
             RowBox[{"(", 
              RowBox[{"1", "+", 
               SubscriptBox["d", "rel"]}], ")"}], "2"], " ", 
            SubscriptBox["RAF", "rel"]}], "+", 
           SuperscriptBox[
            RowBox[{"(", 
             RowBox[{"1", "+", "KA", "+", 
              SubscriptBox["d", "rel"], "+", 
              RowBox[{"KA", " ", 
               SubscriptBox["S", "rel"]}]}], ")"}], "2"]}]]]}], ")"}]}], "-", 
     RowBox[{"3", " ", 
      RowBox[{"(", 
       RowBox[{"1", "+", "KA", "+", 
        SubscriptBox["d", "rel"], "+", 
        RowBox[{"KA", " ", 
         SubscriptBox["S", "rel"]}], "-", 
        SqrtBox[
         RowBox[{
          RowBox[{"8", " ", 
           SuperscriptBox[
            RowBox[{"(", 
             RowBox[{"1", "+", 
              SubscriptBox["d", "rel"]}], ")"}], "2"], " ", 
           SubscriptBox["RAF", "rel"]}], "+", 
          SuperscriptBox[
           RowBox[{"(", 
            RowBox[{"1", "+", "KA", "+", 
             SubscriptBox["d", "rel"], "+", 
             RowBox[{"KA", " ", 
              SubscriptBox["S", "rel"]}]}], ")"}], "2"]}]]}], ")"}]}]}], 
    ")"}]}]}]], "EquationNumbered",
 CellChangeTimes->{3.8129959948827047`*^9},
 CellLabel->
  "Out[136]=",ExpressionUUID->"26f4ebc4-7c10-45cf-9eef-653cd5912b2f"],

Cell[BoxData[
 RowBox[{
  RowBox[{"zeroes", "=", 
   RowBox[{"SimplifyPars", "[", 
    RowBox[{"Solve", "[", 
     RowBox[{
      RowBox[{"dfn2", "\[Equal]", "0"}], ",", 
      SubscriptBox["d", "rel"], ",", 
      RowBox[{"VerifySolutions", "\[Rule]", "True"}]}], "]"}], "]"}]}], 
  ";"}]], "Input",
 CellChangeTimes->{{3.755541989072197*^9, 3.7555420037094855`*^9}, {
   3.7555448520523195`*^9, 3.7555448726056957`*^9}, {3.755544917757202*^9, 
   3.755544930580393*^9}, {3.755544971180496*^9, 3.7555449951722126`*^9}, {
   3.7556152155154743`*^9, 3.7556152173406396`*^9}, {3.7556155593795424`*^9, 
   3.75561558823169*^9}, {3.7556158119219775`*^9, 3.7556158357473307`*^9}, {
   3.7556159869586897`*^9, 3.7556159923967276`*^9}, 3.7590911798731813`*^9, {
   3.7590912606104107`*^9, 3.759091312740535*^9}, 3.7646075098213253`*^9, {
   3.7692697119381285`*^9, 3.7692697289151955`*^9}, {3.7693522744668036`*^9, 
   3.769352275263693*^9}, {3.769352456119022*^9, 3.769352463776784*^9}, 
   3.769353521494768*^9, 3.8123829604685316`*^9, 3.831922979669304*^9, 
   3.833075836597351*^9},ExpressionUUID->"075f46ba-83e8-41e6-9959-\
3bc25ec9f1de"],

Cell[BoxData[
 RowBox[{"{", 
  RowBox[{
   RowBox[{"{", 
    RowBox[{
     SubscriptBox["d", "rel"], "\[Rule]", 
     RowBox[{"-", 
      FractionBox[
       RowBox[{"1", "+", "KA", "+", 
        RowBox[{"8", " ", 
         SubscriptBox["RAF", "rel"]}], "+", 
        RowBox[{"KA", " ", 
         SubscriptBox["S", "rel"]}], "+", 
        RowBox[{"2", " ", "KA", " ", 
         SqrtBox[
          RowBox[{"1", "+", 
           RowBox[{"6", " ", 
            SubscriptBox["RAF", "rel"]}]}]], " ", 
         RowBox[{"(", 
          RowBox[{"1", "+", 
           SubscriptBox["S", "rel"]}], ")"}]}]}], 
       RowBox[{"1", "+", 
        RowBox[{"8", " ", 
         SubscriptBox["RAF", "rel"]}]}]]}]}], "}"}], ",", 
   RowBox[{"{", 
    RowBox[{
     SubscriptBox["d", "rel"], "\[Rule]", 
     RowBox[{"-", 
      FractionBox[
       RowBox[{"1", "+", "KA", "+", 
        RowBox[{"8", " ", 
         SubscriptBox["RAF", "rel"]}], "+", 
        RowBox[{"KA", " ", 
         SubscriptBox["S", "rel"]}], "-", 
        RowBox[{"2", " ", "KA", " ", 
         SqrtBox[
          RowBox[{"1", "+", 
           RowBox[{"6", " ", 
            SubscriptBox["RAF", "rel"]}]}]], " ", 
         RowBox[{"(", 
          RowBox[{"1", "+", 
           SubscriptBox["S", "rel"]}], ")"}]}]}], 
       RowBox[{"1", "+", 
        RowBox[{"8", " ", 
         SubscriptBox["RAF", "rel"]}]}]]}]}], "}"}]}], 
  "}"}]], "EquationNumbered",
 CellChangeTimes->{3.812996000470313*^9},
 CellLabel->
  "Out[137]=",ExpressionUUID->"aba10945-aa61-4511-ab7c-1460efea5271"],

Cell["\<\
The first solution is negative definite. Below, we derive the rules which \
allow the second solution to be positive\
\>", "Text",
 CellChangeTimes->{{3.759091361547437*^9, 3.7590913680495505`*^9}, {
   3.769269749681785*^9, 3.7692698135732317`*^9}, 3.7694407902155375`*^9, {
   3.812392320207607*^9, 
   3.8123923229007907`*^9}},ExpressionUUID->"51a111fc-7df6-40e7-929a-\
4795eac5d267"],

Cell[BoxData[
 RowBox[{
  RowBox[{"exist", "=", 
   RowBox[{"FullSimplify", "[", 
    RowBox[{"SimplifyPars", "[", 
     RowBox[{"Reduce", "[", 
      RowBox[{
       RowBox[{"(", 
        RowBox[{
         RowBox[{"(", 
          RowBox[{
           SubscriptBox["d", "rel"], "/.", 
           RowBox[{"zeroes", "[", 
            RowBox[{"[", "2", "]"}], "]"}]}], ")"}], ">", "0"}], ")"}], "&&", 
       RowBox[{"(", 
        RowBox[{
         SubscriptBox["RAF", "rel"], ">", "0"}], ")"}]}], "]"}], "]"}], 
    "]"}]}], ";"}]], "Input",
 CellChangeTimes->{{3.759091395330793*^9, 3.7590914705945797`*^9}, {
   3.759092635935361*^9, 3.759092638528202*^9}, 3.7646075098525753`*^9, {
   3.769269834345808*^9, 3.769269849315876*^9}, {3.769352326024827*^9, 
   3.7693523363526287`*^9}, {3.7693525222944336`*^9, 
   3.7693526027881036`*^9}, {3.812381165440797*^9, 3.812381165949342*^9}, {
   3.812381775845646*^9, 3.812381780326259*^9}, {3.812392333766914*^9, 
   3.812392360002159*^9}, {3.8123930574004436`*^9, 3.8123931010612593`*^9}, 
   3.8319229818905706`*^9},
 CellLabel->"In[24]:=",ExpressionUUID->"6713b5ed-d495-496f-a7d4-6b074146d505"],

Cell[BoxData[
 RowBox[{
  RowBox[{
   RowBox[{
    RowBox[{"(", 
     RowBox[{
      RowBox[{"-", "1"}], "+", "KA", "+", 
      RowBox[{"KA", " ", 
       SubscriptBox["S", "rel"]}]}], ")"}], " ", 
    RowBox[{"(", 
     RowBox[{"1", "+", 
      RowBox[{"3", " ", "KA"}], "+", 
      RowBox[{"3", " ", "KA", " ", 
       SubscriptBox["S", "rel"]}]}], ")"}]}], ">", 
   RowBox[{"8", " ", 
    SubscriptBox["RAF", "rel"]}]}], "&&", 
  RowBox[{
   RowBox[{"KA", "+", 
    RowBox[{"KA", " ", 
     SubscriptBox["S", "rel"]}]}], ">", "1"}]}]], "EquationNumbered",
 CellChangeTimes->{3.81299600457973*^9, 3.813686190328697*^9},
 CellLabel->
  "Out[138]=",ExpressionUUID->"7019b373-d414-44b3-87a6-a332ce0ee2e1"],

Cell["\<\
We check that the second derivative is negative at the critical point in \
expression \
\>", "Text",
 CellChangeTimes->{{3.7693526327586946`*^9, 3.7693526493501153`*^9}, 
   3.8129960228290825`*^9},ExpressionUUID->"1ab5735a-13a9-411b-a2f9-\
46d23ea922b1"],

Cell[CellGroupData[{

Cell[BoxData[{
 RowBox[{
  RowBox[{"d2fn2", "=", 
   RowBox[{"SimplifyPars", "[", 
    RowBox[{"D", "[", 
     RowBox[{"dfn2", ",", 
      SubscriptBox["d", "rel"]}], "]"}], "]"}]}], 
  ";"}], "\[IndentingNewLine]", 
 RowBox[{
  RowBox[{"d2fn2z", "=", 
   RowBox[{"SimplifyPars", "[", 
    RowBox[{"d2fn2", "/.", 
     RowBox[{"zeroes", "[", 
      RowBox[{"[", "2", "]"}], "]"}]}], "]"}]}], ";"}], "\[IndentingNewLine]", 
 RowBox[{"Reduce", "[", 
  RowBox[{
   RowBox[{"(", 
    RowBox[{"d2fn2z", "<", "0"}], ")"}], "&&", 
   RowBox[{"(", 
    RowBox[{"KA", ">=", "0"}], ")"}], "&&", 
   RowBox[{"(", 
    RowBox[{
     SubscriptBox["S", "rel"], ">", "0"}], ")"}]}], "]"}]}], "Input",
 CellChangeTimes->{{3.765056877442114*^9, 3.765056880938139*^9}, 
   3.7650569941039143`*^9, {3.767564894649585*^9, 3.7675648954451675`*^9}, {
   3.7692702305775337`*^9, 3.7692702775194626`*^9}, {3.769352903299716*^9, 
   3.7693529081628265`*^9}, {3.769353002832811*^9, 3.76935300943791*^9}, {
   3.769353523540589*^9, 3.769353523962468*^9}, 3.7694408085635653`*^9, {
   3.8123811279576373`*^9, 3.8123811338858876`*^9}, {3.8123829616089897`*^9, 
   3.812382963671523*^9}, {3.833075837796265*^9, 
   3.83307584117934*^9}},ExpressionUUID->"3f7d713b-f4be-44ad-9432-\
79e48dbc12f9"],

Cell[BoxData[
 RowBox[{
  RowBox[{"KA", ">", "0"}], "&&", 
  RowBox[{
   SubscriptBox["RAF", "rel"], ">", "0"}], "&&", 
  RowBox[{
   SubscriptBox["S", "rel"], ">", "0"}]}]], "Output",
 CellChangeTimes->{3.8319231400717974`*^9},
 CellLabel->"Out[26]=",ExpressionUUID->"0af1b49b-8eb5-4f68-91de-703f08febd1b"]
}, Open  ]],

Cell[BoxData[
 RowBox[{
  RowBox[{"KA", ">", "0"}], "&&", 
  RowBox[{
   SubscriptBox["RAF", "rel"], ">", "0"}], "&&", 
  RowBox[{
   SubscriptBox["S", "rel"], ">", "0"}]}]], "EquationNumbered",
 CellChangeTimes->{3.8129960654459567`*^9},
 CellLabel->
  "Out[141]=",ExpressionUUID->"7bed443e-9de0-467a-92a8-c6cf876bce32"],

Cell["\<\
Note that no additional constraints are added on the model parameter space. \
Hence, expression 25 represents all of the constraints which allow for this \
model to produce a paradoxical activation.\
\>", "Text",
 CellChangeTimes->{{3.764623080609905*^9, 3.7646231000906734`*^9}, {
  3.769270475876051*^9, 3.769270520474352*^9}, {3.7693531053273726`*^9, 
  3.7693531101566005`*^9}, {3.8129961739959006`*^9, 
  3.8129961740806413`*^9}},ExpressionUUID->"2deceb03-342d-4078-87c1-\
7f7675574d2e"]
}, Closed]],

Cell[CellGroupData[{

Cell["2.4. Monotonic Relationship between total and unbound drug.", \
"Subsubsection",
 CellChangeTimes->{{3.8123826951152134`*^9, 3.812382708707285*^9}, {
  3.812382805292573*^9, 3.812382808214598*^9}, {3.833159678672306*^9, 
  3.833159680267785*^9}, {3.83337840891669*^9, 3.833378422373223*^9}, {
  3.844939164277046*^9, 3.844939164408427*^9}, {3.9110772462823906`*^9, 
  3.911077246408681*^9}, {3.914267999657518*^9, 
  3.9142679998093452`*^9}},ExpressionUUID->"acfe4a35-8721-4437-930b-\
537a7ed06036"],

Cell[BoxData[
 RowBox[{
  RowBox[{"FullSimplify", "[", 
   RowBox[{"eqnsconsrv", "[", 
    RowBox[{"[", "2", "]"}], "]"}], "]"}], ";"}]], "Input",
 CellChangeTimes->{{3.8123828132558217`*^9, 3.8123828356248546`*^9}, {
   3.832166710907561*^9, 3.8321667168404236`*^9}, 
   3.8321669395216503`*^9},ExpressionUUID->"f70d32de-a348-4180-bb56-\
713c194c07ae"],

Cell[BoxData[
 RowBox[{
  RowBox[{"d", "+", 
   FractionBox[
    RowBox[{"A", " ", "d"}], "Kd"], "+", 
   FractionBox[
    RowBox[{"2", " ", 
     SuperscriptBox["A", "2"], " ", "d", " ", 
     RowBox[{"(", 
      RowBox[{"d", "+", "Kd"}], ")"}]}], 
    RowBox[{
     SuperscriptBox["Kd", "2"], " ", "Kdim"}]]}], "\[Equal]", 
  "DTOT"}]], "EquationNumbered",
 CellChangeTimes->{3.8129962574212666`*^9},
 CellLabel->
  "Out[142]=",ExpressionUUID->"7e176853-86f4-4446-8091-b7cb9dd8938b"],

Cell[BoxData[{
 RowBox[{
  RowBox[{"sd21", "=", 
   RowBox[{"FullSimplify", "[", 
    RowBox[{"SimplifyPars", "[", 
     RowBox[{"D", "[", 
      RowBox[{
       RowBox[{
        RowBox[{"A", "*", "d"}], "/.", "sol22A"}], ",", "d"}], "]"}], "]"}], 
    "]"}]}], ";"}], "\[IndentingNewLine]", 
 RowBox[{
  RowBox[{"rd21", "=", 
   RowBox[{"Reduce", "[", 
    RowBox[{"sd21", "<", "0"}], "]"}]}], ";"}], "\[IndentingNewLine]", 
 RowBox[{
  RowBox[{"rd21s", "=", 
   RowBox[{"SimplifyPars", "[", 
    RowBox[{"SimplifyPars", "[", "rd21", "]"}], "]"}]}], ";"}]}], "Input",
 CellChangeTimes->{{3.8122086851987505`*^9, 3.8122087636088495`*^9}, {
   3.81220882189242*^9, 3.8122088231982927`*^9}, {3.8122089909630337`*^9, 
   3.8122090336547427`*^9}, {3.812209082801958*^9, 3.8122090860600348`*^9}, {
   3.8122091691400814`*^9, 3.8122091833622427`*^9}, {3.8122097087961717`*^9, 
   3.812209716555067*^9}, {3.8123932585482907`*^9, 3.8123932694539733`*^9}, {
   3.812393489243349*^9, 3.812393495396002*^9}, {3.8123937585175996`*^9, 
   3.812393762115567*^9}, 3.832166966710883*^9, {3.8321674804835052`*^9, 
   3.832167489663233*^9}, {3.833075842293638*^9, 3.833075847454768*^9}, 
   3.8448855182147727`*^9},ExpressionUUID->"ad748c5e-9feb-4e81-98a7-\
e57cef89043d"],

Cell["\<\
Consider the first component of the outermost OR condition: KA cannot be \
negative, therefore, Kd<=d. However, in that case, in the second condition \
Kd>d or sum-of-positive-values<=0, both of which are false. Therefore the \
first condition is always false.\
\>", "Text",
 CellChangeTimes->{{3.8122105311230345`*^9, 3.812210580944022*^9}, {
  3.812394143050583*^9, 
  3.812394238668689*^9}},ExpressionUUID->"6c4bc55c-b627-45a6-ba59-\
ff74cf5a34df"],

Cell["\<\
Consider second component of outermost OR condition: when Kd>d, KA<~1/d-Kd \
which means KA is negative which is a contradiction. Therefore, for positive \
values of parameters and concentrations none of the set of conditions can be \
satisfied. Hence by contradiction, sd21>=0\
\>", "Text",
 CellChangeTimes->{{3.8122105311230345`*^9, 3.812210580944022*^9}, {
   3.812394143050583*^9, 3.8123943369058666`*^9}, 
   3.833075849337553*^9},ExpressionUUID->"4478c033-1fdd-4f74-9d55-\
b8cac4828fa2"],

Cell[BoxData[{
 RowBox[{"sd22", "=", 
  RowBox[{"SimplifyPars", "[", 
   RowBox[{"D", "[", 
    RowBox[{
     RowBox[{"Simplify", "[", 
      RowBox[{
       RowBox[{
        SuperscriptBox["A", "2"], " ", "d", " ", 
        RowBox[{"(", 
         RowBox[{"d", "+", "Kd"}], ")"}]}], "/.", "sol22A"}], "]"}], ",", 
     "d"}], "]"}], "]"}]}], "\[IndentingNewLine]", 
 RowBox[{
  RowBox[{"rd22", "=", 
   RowBox[{"Reduce", "[", 
    RowBox[{
     RowBox[{"sd22", "[", 
      RowBox[{"[", 
       RowBox[{"-", "1"}], "]"}], "]"}], ">", "0"}], "]"}]}], 
  ";"}], "\[IndentingNewLine]", 
 RowBox[{"SimplifyPars", "[", "rd22", "]"}]}], "Input",
 CellChangeTimes->{{3.8122086851987505`*^9, 3.8122087636088495`*^9}, {
   3.81220882189242*^9, 3.8122088231982927`*^9}, {3.8122089909630337`*^9, 
   3.8122090336547427`*^9}, {3.812209082801958*^9, 3.8122090860600348`*^9}, {
   3.8122091691400814`*^9, 3.8122091833622427`*^9}, {3.8122097087961717`*^9, 
   3.8122097406433277`*^9}, {3.812209825300347*^9, 3.8122098312563896`*^9}, {
   3.812209894920068*^9, 3.812209908923931*^9}, {3.812210163614968*^9, 
   3.8122102029627514`*^9}, {3.8123932852850804`*^9, 3.81239328594031*^9}, {
   3.8123934806109295`*^9, 3.8123934806843185`*^9}, {3.812393552196392*^9, 
   3.812393570665475*^9}, {3.8123936172607822`*^9, 3.8123936204025345`*^9}, {
   3.812393659676753*^9, 3.812393690552804*^9}, {3.81299649202789*^9, 
   3.81299649651528*^9}, {3.833075850835636*^9, 3.8330758550814433`*^9}, 
   3.844885518230396*^9},ExpressionUUID->"6adf486b-006f-44c1-a0bc-\
ec8da2587674"],

Cell[BoxData[
 RowBox[{
  RowBox[{"Kd", "\[LessEqual]", 
   RowBox[{"2", " ", "d"}]}], "&&", 
  RowBox[{"Kdim", "<", 
   RowBox[{"-", 
    FractionBox[
     RowBox[{"8", " ", 
      SuperscriptBox[
       RowBox[{"(", 
        RowBox[{"d", "+", "Kd"}], ")"}], "2"], " ", 
      SuperscriptBox["Ksm", "2"], " ", "RAF"}], 
     SuperscriptBox[
      RowBox[{"(", 
       RowBox[{
        RowBox[{"d", " ", "Ksm"}], "+", 
        RowBox[{"Kd", " ", 
         RowBox[{"(", 
          RowBox[{"Ksm", "+", 
           RowBox[{"KA", " ", "Ksm"}], "+", 
           RowBox[{"KA", " ", "STOT"}]}], ")"}]}]}], ")"}], 
      "2"]]}]}]}]], "EquationNumbered",
 CellChangeTimes->{
  3.8129964457210674`*^9, 3.8129965198549757`*^9, 3.8448845249103355`*^9, {
   3.8449697076453695`*^9, 
   3.8449697076609893`*^9}},ExpressionUUID->"a09f62b6-676b-47dc-8030-\
040f9b967236"],

Cell[TextData[{
 "We split the derivative of second expression of DTOT (eqn 30) into factor \
product terms. The latter, more complex term is positive when the \
relationship in equation 31 is satisfied. Since Kdim>0, the second condition \
in eqn 31 cannot be satisfied therefore, this term in expression 30, of sd22 \
is never positive. The first bracket in eqn 30 is of the form ",
 Cell[BoxData[
  FormBox[
   RowBox[{"x", "-", 
    RowBox[{"Sqrt", "(", 
     RowBox[{"1", "+", 
      SuperscriptBox["x", "2"]}], ")"}]}], TraditionalForm]],ExpressionUUID->
  "a9831244-7b20-4525-849f-1d3fab841bce"],
 " which is also negative definite. Hence the product of two negative \
definite functions is positive definite. and sd22 is therefore positive \
definite function and it\[CloseCurlyQuote]s integral is a monotonic \
proportional function of d. "
}], "Text",
 CellChangeTimes->{{3.8122105874811697`*^9, 3.81221063342614*^9}, {
  3.812210677776366*^9, 3.8122107441216927`*^9}, {3.8122111211023817`*^9, 
  3.812211189353238*^9}, {3.8123937927306795`*^9, 3.8123938207559104`*^9}, {
  3.812393853920781*^9, 3.8123939815540547`*^9}, {3.812996569642071*^9, 
  3.812996750147835*^9}, {3.833075856717589*^9, 
  3.833075857831065*^9}},ExpressionUUID->"2c520aef-fcbf-41d7-b891-\
69c1eea3b8f9"],

Cell[TextData[StyleBox["D[DTOT,d]=1+sd11+sd12 which is a positive definite \
function. Therefore DTOT is a monotonic increasing function of d.",
 FontWeight->"Bold"]], "Text",
 CellChangeTimes->{{3.8122105874811697`*^9, 3.81221063342614*^9}, {
  3.812210677776366*^9, 3.8122107441216927`*^9}, {3.8122111211023817`*^9, 
  3.812211207502667*^9}, {3.812394010485753*^9, 
  3.8123940586590405`*^9}},ExpressionUUID->"b6dba88c-daf3-41d4-bf57-\
3048590e284e"],

Cell[CellGroupData[{

Cell[BoxData[
 FormBox[
  StyleBox[
   RowBox[{"Numerically", ":"}],
   FontWeight->"Bold"], TraditionalForm]], "Equation",
 CellGroupingRules->{"GroupTogetherGrouping", 10000.},
 CellChangeTimes->{{3.8123944249733295`*^9, 3.8123944297941494`*^9}, {
  3.8129967879522905`*^9, 
  3.812996793491724*^9}},ExpressionUUID->"f23d1e67-b099-4e09-a665-\
8f91daa16276"],

Cell[BoxData[
 RowBox[{
  RowBox[{"fnDTOT", "=", 
   RowBox[{"SimplifyPars", "[", 
    RowBox[{
     RowBox[{
      RowBox[{
       RowBox[{"eqnsconsrv", "[", 
        RowBox[{"[", "2", "]"}], "]"}], "[", 
       RowBox[{"[", "1", "]"}], "]"}], "/.", "rep22"}], "/.", "sol22A"}], 
    "]"}]}], ";"}]], "Input",
 CellGroupingRules->{"GroupTogetherGrouping", 10000.},
 CellChangeTimes->{{3.7585572574558153`*^9, 3.7585573278649125`*^9}, {
   3.759595163226753*^9, 3.7595951983626966`*^9}, {3.759600640284622*^9, 
   3.7596006451030445`*^9}, 3.7646075104463263`*^9, {3.7646202269105544`*^9, 
   3.764620227426238*^9}, {3.7692714662387505`*^9, 3.7692714835925064`*^9}, {
   3.76927153667768*^9, 3.769271545331811*^9}, 3.769436866848941*^9, {
   3.8123943714432125`*^9, 3.8123943846559477`*^9}, {3.8123944215323076`*^9, 
   3.8123944219804335`*^9}, 3.812996793491724*^9, 3.833075860516867*^9, 
   3.844885518230396*^9, 
   3.844942891409012*^9},ExpressionUUID->"a08d0760-b665-47f6-bf82-\
70efe8eaa8ee"],

Cell[BoxData[{
 RowBox[{
  RowBox[{
   RowBox[{"Sty", "[", "x_", "]"}], ":=", 
   RowBox[{"Style", "[", 
    RowBox[{"x", ",", "20", ",", 
     RowBox[{"FontFamily", "\[Rule]", "\"\<Arial\>\""}]}], "]"}]}], 
  ";"}], "\[IndentingNewLine]", 
 RowBox[{
  RowBox[{"parset01", "=", 
   RowBox[{"{", 
    RowBox[{
     RowBox[{"KA", "\[Rule]", "2."}], ",", 
     RowBox[{"Kdim", "\[Rule]", " ", 
      RowBox[{"1.", " ", 
       SuperscriptBox["10", 
        RowBox[{"-", "7"}]]}]}], " ", ",", 
     RowBox[{"Ksm", "\[Rule]", 
      SuperscriptBox["10", 
       RowBox[{"-", "7"}]]}], ",", 
     RowBox[{"STOT", "\[Rule]", 
      RowBox[{"2", " ", 
       SuperscriptBox["10", 
        RowBox[{"-", "6"}]]}]}]}], "}"}]}], ";"}], "\[IndentingNewLine]", 
 RowBox[{
  RowBox[{"KTarr", "=", 
   RowBox[{"{", 
    RowBox[{
     RowBox[{"1.", " ", 
      SuperscriptBox["10", 
       RowBox[{"-", "6"}]]}], ",", 
     RowBox[{"1.", " ", 
      SuperscriptBox["10", 
       RowBox[{"-", "7"}]]}], ",", 
     RowBox[{"1.", " ", 
      SuperscriptBox["10", 
       RowBox[{"-", "8"}]]}]}], "}"}]}], ";"}], "\[IndentingNewLine]", 
 RowBox[{
  RowBox[{"kdarr", "=", 
   RowBox[{"{", 
    RowBox[{
     RowBox[{"Kd", "\[Rule]", " ", 
      RowBox[{"1.", " ", 
       SuperscriptBox["10", 
        RowBox[{"-", "7"}]]}]}], " ", ",", 
     RowBox[{"Kd", "\[Rule]", " ", 
      RowBox[{"1.", " ", 
       SuperscriptBox["10", 
        RowBox[{"-", "9"}]]}]}]}], "}"}]}], ";"}], "\[IndentingNewLine]", 
 RowBox[{
  RowBox[{"pltfn", "=", 
   RowBox[{"Flatten", "[", 
    RowBox[{"Table", "[", 
     RowBox[{
      RowBox[{
       RowBox[{"fnDTOT", "/.", "parset01"}], "/.", "kd"}], ",", 
      RowBox[{"{", 
       RowBox[{"kd", ",", "kdarr"}], "}"}], ",", 
      RowBox[{"{", 
       RowBox[{"RAF", ",", "KTarr"}], "}"}]}], "]"}], "]"}]}], 
  ";"}], "\[IndentingNewLine]", 
 RowBox[{
  RowBox[{"ps", "=", 
   RowBox[{"{", 
    RowBox[{"Blue", ",", "Green", ",", 
     RowBox[{"Directive", "[", 
      RowBox[{"Red", ",", "Thick"}], "]"}], ",", 
     RowBox[{"Directive", "[", 
      RowBox[{"Blue", ",", "Dashed"}], "]"}], ",", 
     RowBox[{"Directive", "[", 
      RowBox[{"Green", ",", "Dashed"}], "]"}], ",", 
     RowBox[{"Directive", "[", 
      RowBox[{"Red", ",", "Dashed", ",", "Thick"}], "]"}]}], "}"}]}], 
  ";"}], "\[IndentingNewLine]", 
 RowBox[{"LogLogPlot", "[", 
  RowBox[{"pltfn", ",", 
   RowBox[{"{", 
    RowBox[{"d", ",", 
     SuperscriptBox["10", 
      RowBox[{"-", "9"}]], ",", 
     SuperscriptBox["10", 
      RowBox[{"-", "5"}]]}], "}"}], ",", 
   RowBox[{"Frame", "\[Rule]", "True"}], ",", 
   RowBox[{"FrameTicksStyle", "\[Rule]", "20"}], ",", 
   RowBox[{"PlotStyle", "\[Rule]", "ps"}], ",", 
   RowBox[{"PlotLegends", "\[Rule]", 
    RowBox[{"Placed", "[", 
     RowBox[{
      RowBox[{"LineLegend", "[", " ", 
       RowBox[{
        RowBox[{"{", 
         RowBox[{"Blue", ",", "Green", ",", 
          RowBox[{"Directive", "[", 
           RowBox[{"Red", ",", "Thick"}], "]"}]}], "}"}], ",", 
        RowBox[{"Sty", "/@", "KTarr"}], ",", 
        RowBox[{"LegendLabel", "\[Rule]", 
         RowBox[{"Sty", "[", "\"\<RAF(M)\>\"", "]"}]}], ",", 
        RowBox[{"LegendFunction", "\[Rule]", "Panel"}], ",", 
        RowBox[{"LabelStyle", "\[Rule]", "12"}]}], "]"}], ",", 
      RowBox[{"{", 
       RowBox[{"Right", ",", "Bottom"}], "}"}]}], "]"}]}], ",", 
   RowBox[{"FrameLabel", "\[Rule]", 
    RowBox[{"(", 
     RowBox[{"Sty", "/@", 
      RowBox[{"{", 
       RowBox[{
       "\"\<Unbound Drug [d] (M)\>\"", ",", "\"\<Total Drug [Drug] (M)\>\""}],
        "}"}]}], ")"}]}], ",", 
   RowBox[{"ImageSize", "\[Rule]", 
    RowBox[{"{", "500", "}"}]}], ",", 
   RowBox[{"FrameStyle", "\[Rule]", 
    RowBox[{"Thickness", "[", "0.004", "]"}]}], ",", 
   RowBox[{"PlotLabel", "\[Rule]", 
    RowBox[{
    "Sty", "[", 
     "\"\<\!\(\*SubscriptBox[\(K\), \(d\)]\): \[LongDash]100nM  \[Dash] \
\[Dash]1nM \!\(\*SubscriptBox[\(K\), \(A\)]\):2 \!\(\*SubscriptBox[\(K\), \(S\
\)]\):100nM [14-3-3]:2\[Mu]M\>\"", "]"}]}]}], 
  RowBox[{"(*", 
   RowBox[{"N", "[", 
    RowBox[{"TableForm", "[", 
     RowBox[{"parset01", ",", 
      RowBox[{"TableDirections", "\[Rule]", "Row"}]}], "]"}], "]"}], "*)"}], 
  "]"}]}], "Input",
 CellGroupingRules->{"GroupTogetherGrouping", 10000.},
 CellChangeTimes->{
  3.7585573502790737`*^9, {3.758557416662918*^9, 3.758557417800726*^9}, {
   3.7585574593029137`*^9, 3.75855752487545*^9}, {3.75855757528645*^9, 
   3.758557667757551*^9}, {3.758563426348437*^9, 3.7585634495480337`*^9}, 
   3.7590891396170406`*^9, {3.7596006546458197`*^9, 3.7596006554774103`*^9}, {
   3.7596011740167646`*^9, 3.75960122809816*^9}, {3.759601636287717*^9, 
   3.7596016621483*^9}, 3.7646075104932013`*^9, {3.7646203458456097`*^9, 
   3.764620454737575*^9}, {3.7646854996493673`*^9, 3.7646855037115173`*^9}, {
   3.7646859794921045`*^9, 3.7646860158481245`*^9}, {3.764686073184255*^9, 
   3.7646861544838943`*^9}, {3.764686211793691*^9, 3.7646862572125545`*^9}, {
   3.7646862904244523`*^9, 3.764686405427883*^9}, {3.7646864687285037`*^9, 
   3.7646865180442343`*^9}, {3.764686572759493*^9, 3.7646866878734045`*^9}, {
   3.764686719694611*^9, 3.7646867785222187`*^9}, {3.764686812610632*^9, 
   3.764686838179757*^9}, {3.7646868689586616`*^9, 3.7646868700991297`*^9}, {
   3.7646869951421323`*^9, 3.7646870070846577`*^9}, 3.764687038631254*^9, {
   3.766864949929313*^9, 3.7668649867287836`*^9}, {3.766865028396298*^9, 
   3.766865051889716*^9}, {3.7668656601959724`*^9, 3.766865718566044*^9}, {
   3.7668667541434526`*^9, 3.7668669007405806`*^9}, {3.7692715532102327`*^9, 
   3.7692715605764265`*^9}, {3.769271606645773*^9, 3.769271608832777*^9}, {
   3.7692716587496634`*^9, 3.7692716848105907`*^9}, {3.8123943996891537`*^9, 
   3.812394413856792*^9}, 3.812996793491724*^9, {3.8321675972810287`*^9, 
   3.83216763228746*^9}, {3.8321676921776905`*^9, 3.8321677400454283`*^9}, {
   3.8321677978505807`*^9, 3.8321679820216856`*^9}, 3.8448845249259615`*^9, 
   3.8449411547586355`*^9},ExpressionUUID->"c43dcd87-4e46-455f-990c-\
546096bb267d"]
}, Open  ]],

Cell[BoxData[
 GraphicsBox[{{{{}, {}, 
     TagBox[
      {RGBColor[0, 0, 1], AbsoluteThickness[1.6], Opacity[1.], 
       LineBox[CompressedData["
1:eJwVj3lUzXkAxTWGJG3ipCbRDL/v2/ttKUTJDInSoMWeSvWKImomOqrTQnrR
OGWILCHplcRENehmIjqmKKVN5ZEoLQrxEvPmj3vuuf987vlY+oSu2vrdmDFj
XDT5v+9d+X6AlPCIVsd11IfwOKToqwkp5uFl+uCsuWZ7BjYWFN3gEfbDJx/f
7Txez8gLXXydx70k486BYB46h1f3b7rGY8R14WtdOY8V27P60vN50B7u3Yt8
edQKHXrHZvE4Uzn1Wb4nj/asvd3tB3kMGZhHJjjw+Jya6HLNi0d1lEWniz4P
Ns//eZOQx8HcVvPAdg6il1eKe0Y4aGVzYcGFHGZNO/xpWhWHcK242wnRHOwi
HeXHT3DoXJjZMeDGwaMhydFazuFDi3PHDgsOVm7zN9+00XBKIhsb3rKghsvz
jupwkN3ltRS3WczIaPVRPGWRGC5x+lXBYk7Qw2X1OSwWfDF97LuRxSRParfO
XhZ0nmWElxWLl/ZTtNcuY/G80jTGfZRBs/vTqhEzFmXrlWYnqxnUBsiGS14z
WNBsf0d1gkHS0X5/3xsMskNCfb/JGWwaTND2TmIQtPSAofd8BtbOVwx/92QQ
m7w5vWACA1FNgfMLAYNRVcDFBU00LN0W98o/0jhF6QlyL9B42utQ11JB40KL
SVRDGA1lsXH3maM0RGmS+/MX04iN3iOP9aNhXS7x8DegEb7rummRNY2vfn/o
pd2ygjB+g94TbRqXhtUH2jZa4ZaltM48zwpvy5pTz32QwS99ea/NSitEx5Sq
p6bJYKB1pDGpW4aOIScjW5EMttl5zlf3y7BN4R0mvyNF5oWdFrFiGQzDHpmO
95FifOamfxIrpViS5eUQoJZA2ffhARskxRPtBuWnDAlqIrd4FulLQbmmmOna
S/Dxy/uiEKUENzNyG/Y9E2NtMxtR7SpBffbCB5XxYqDgmPbWbjFSt6jvS4kY
vu056rMKMWoqZrD6tSIkOKXsLqLFiNqb/GhXjAjKS8fLvj0UoXdddsJhoQh6
W922DYSKMNF7/Z8xTUKETbPqNtEVIVmYsmdVnBAe41R9U3OEmGdczlbKhIhY
Ye9eulyIgow+ktYuQEZyhSK9S4CLjz0vaiUJoJ71frbJQQEcj7iWr7QRoGl4
+JdQmQBBT+pslr4i+PvOTzZfqwjss+vFdikETV2fk7gQAsdznMuUuQTr7qbz
6dsI5rTMnpthQ9CaxbR/DCLoP29hNHMOQcdGOV8aQHDcj08QcwSv6hrbHLYQ
/DbBf98iKcFg2Q3OdQ2BsiS/WG5JMOlY+LPAeQSBhabblToEh8KNDlTZEpR1
KVSyCQQGq/NZiebnstvJn6+OJ5is37m/X8MtLjxfXTyWwDR+DRuh4fYIB9QV
oxSoHdz+uJkE467JSpreUchxqWE6LQh2dL9Rrx+gIBQHty6ZTnD69DFhWx8F
yassZqIZQc2qLhdVDwV2w+TWVGMC3XE9V990Uvhr7uXEQSOCoB9fbAh+ScHa
xJlZY0gg1B0dequiYFsbm2iip/FQ5b/pb6dQWjCdidQlOF/o5rSzjYJdSklL
s8YrwECaNthK4XaQe6KdxitzxOnfXS0U7J3e0ac0XvlRuUPvmyj8B3IiYuw=

        "]]},
      Annotation[#, "Charting`Private`Tag$29015#1"]& ], 
     TagBox[
      {RGBColor[0, 1, 0], AbsoluteThickness[1.6], Opacity[1.], 
       LineBox[CompressedData["
1:eJwVz3k81Hkcx3FHki1SaU1tlNi+ZsbM/K5ptLXxIBsqIUdaURg1NunAI9mS
aNAqssYj9WBrtsNGiyTHbnrnqNaj5ZEjhBzbqRxrRYdlZ//4PJ6Px+vx+fzx
sQiK8JTraGlpbdLM/94rmjFCKjjMEMYna5dwOJ061Li3nIM6Wbbb+QYH393t
haVlHEzuDq5PK+bwamlBhOMtDjrVfvpmRRwM0rYMB2juFmpTStvrHDaGq4dU
Gr39WxMirnJo4tsP6qo5XKrVies+z6FHHTvQc5KDsV5/ZEUihw/pyk0lWznU
WMbVpXpyYApC+zr4HOx2nF1XYslB8Kyo/M0nFts2HNWte8fCipf2nlfP4vKP
RyxHa1isiXFQZJ9n8WCt374DKhY+j1McpAoWLWPVi42CWUjcVwf+LmNhr8ib
zqRZrJi4W5BlwCLQP9coQpfF0nNdQaltDPqUnx8MecRgZdhDl9Y8BjeqPKYK
1Azm+K6INIhlcLsh/HZvJINndib6fi4MyuM6ayWODJ54t9V/WswgcK367SMT
Bk27xBMVr2hYbfVxS+unkZI1HBpcRmNgrK1BVkwjYPSE/o4UGhMn6+RsAg2p
a5HxIV8aY/Q6nqsHDUFjoetf1jRGLjU9LllOw8LdcVAxTiG/eCDDdoRC26B9
c2cthZzc1455VZpevmDgQpbGo8n/hKVTiI87rIgPoTBLlRPuHEAh6uCtRaVS
ClYZZ3oPSSjwE/0NW/QptCbK7TK1Kdy2EDUvKZBg8uc/0zN/kiBEtWFQtlmC
Gs+0visOEszVzmhPGRDj/fj8e0PdYtheKXC9kSSGy/6wQMNYMXIu7zePF4oR
7CS802wuxsycgBrlfRF4lVvsmipFyB969wcTJoJMPGkRu12ExpidvqVGIry1
uDA5rS3C+ORY6d58GwTXjvbX5trA7wkT3eBmA0Vcl+tqBxug8Ky+fECIYGl2
5adujT15Hy+mCuFx+JZp5DEhTjifiiylhLjkQ0narYTI/yX7zvRDAWy/bd2h
uiuAodx9z0iEAJ1BLcmz5QIc4EkGTGcLQG085v1USwAfvf6hhXl8hM90Mj6f
y0f0Rjvvyg18dExfa5124OPcD7WpqpfWKDZ1cbrZY42PVmNfmp60Rmbm1WU6
CdbomJhwihBrZD0czK2t8Vu1pWyqnsBkmVjvUB1Bx8sPKexeAjf3/KfbFQTb
6lScag9BRnTDkepdBF1qumc8jIAzb/yChBL0bldwlZre2RnqNRJE8KK5/an9
TgLz5r6y4/4Eo3fKWDcvglDd7PVXNxPMORvVvfsrgkrhB+WwlOB01LzkelsC
WdtLLS+OYO6W64yNjKDF80pMOUMw3+h50jBLoFCc2RUvIViU6MVEiwhCRKbS
BXyCFfvYpIRlBA+TcrNWLiHI29RIPzcnaLom//fcYgK+8Luub8wI4qcmgqZ5
BDYv1PRnmq62PyJ4sJCA8Z/flb6A4EG5br7fXIKbq35Vjs4jONBrNqvKkEBq
6kp7GWsM1w5ZPofAtileaarpMa8teW9maf4oNKNjZhOMRwXt26xPsOZURecT
A4LjFxX3S/QIqsK8lWs0ex1frzLjzSCwc/6byp1JMGX2aP/3OgT/ASQvVJ4=

        "]]},
      Annotation[#, "Charting`Private`Tag$29015#2"]& ], 
     TagBox[
      {RGBColor[1, 0, 0], Thickness[Large], Opacity[1.], 
       LineBox[CompressedData["
1:eJwV0H841HcAB3BRcYcJiTMqq/ncOffre1/UJqdskSKF1LIrP4uSbLGVZzaP
XJ2IVddPecayDEUJ0dK71DVKnpj8Ti1K11zNRKXWPvvj/bz+eT/vP95OkYmr
YwwNDAwCaP5XWzn1BaljsaJ/nmnuRRb7s/Wt26jMLOtnHbUswjZ3VVRT3642
vOVAHZ5TnuhTw0LR9SCrtJoFJzf4ubKKRa9lAVd7nu4kFOk1Z1g88+Fx35Wz
aBN4jxgVseisteJsKWQxUJSqG8hisU9tZexLfZ2nCqhay0IZwtlqT2XKYx92
C1hMbphpuJjqMlh58dmkHL7Fut7V1Pl2ua/smuWoaXCc80OTHJ47l8QdOyGH
Sc6PBw2oa+6pl7jFyeF14VpS/mY5JEGfbvjNQw6/gqBD86jOE1fLD3PkGN+f
MPzORI45x/siszsZpJxwPv3PPQbu8beXdZQw4MW3HPGkmoU57+CkMqg0y23Z
vovBoGKm8bplDNJyYhLhx6AntLN50p6Bc+6ITxS1bZN4om5YhlCBu8qJqj78
PDaqVoYjKocZt2pkUI5mGm9UyyDx4N65uVcGN//KGd+GyfCNUc67gTUyuLRW
+D/iy/Dgu3ORy6lOQT4jceNScPvPLWp7KUXniHd773UpiqsexX5GLbtorfvp
sBTrWuybONT073fFpUdLserVUKkuSorkr2t41W5S9NjWNs2mCnaHm/9hLEWo
6yUvL+plJ1G7Q7kE+Q3ZqtFSCaI1y0c8VkrwXrmYZxEogcWUA11qnRhvj3SM
RD4VY8Ev5f7n94hh7dRZmKMS42Rx0ux0oRgrDfMmlC5iTD+pbFTdFKFgamHX
Jq0IZfqXTUy8CClrc3fYxonQujMirPoDESSqWKcCcxHG345Vbytzheae4Gp4
qSvW9TApdwJdMewb53ktwBWoOGocoxOisdFk+sanQkQNlLwpzBZiyt28K6f2
CZHpl7OjWirEpGH+Q0iEKPv12JX3t12giAhotKGaxwRtfZHogpNm3kmW1K/s
JDpbUxf8FRg1bSnXBWum/am3KREg9dBC/arTAqSsUITWLxfglJEjdyr1+L7r
2ZonfEgztGf1j/l4M3/sY9ssPjTx7/Vpaj66JyY+TxTzMXhjImJIxMela/M8
/m0msEuwzsygdj95rZZvI0iIbk7SJhB8cUPDarYSpPvtDeNT+4pkA+PxBNfv
uy/Koj74Mo6t30SgHYwxCaQ+bu+67x1B0FLBKejYSDB6pVYeGEKwPnC9djCY
wOxocv/mTwhWhjVyjaj7ky33Ni8gaE1O1UdTLYLPMK4eBFWZH7Vp3QmsPhja
81xOYO276FgWlbc7hEkREVwa/dnZiuq8Xb4nYy7t+wq9nKglAa2yodkEA/W3
52ZQBcItfUsdCeqU4UZDDgSuj4tkXHsCqenS30t4BEy4VV+eNcFYw+JVUuqF
hWdVo5YEl9OC5Qeobrb+spAZBO2zgm3GLAgWtKWrbM0J/Is/7K41I6ivcJTt
NCU4qBqs51E9c+p6ezgE4zYn8lOpDfGhKk8TAsdlirR+YwKF39/Sgun0P5u7
GxTU/wAxAUz2
        "]]},
      Annotation[#, "Charting`Private`Tag$29015#3"]& ], 
     TagBox[
      {RGBColor[0, 0, 1], AbsoluteThickness[1.6], Opacity[1.], 
       Dashing[{Small, Small}], LineBox[CompressedData["
1:eJwVkHs0lHkAhhWRDV0t2SKV7zcz31y++WaYWnbJHDaS2twqshQNktlKnVpl
j0Kr0GQbS6WW7aJSY7NDunm7bVFLqwsxUaGYculGQ2ntH+95/3nPeZ7zOq5U
LokebWRktHAk//ffpSZ9pFIKVftaWfJHBtmZPXUJ56QwfdzueXKIQUhMo0Zb
IYVB8srr4SCDTocSpbxciiezr7NCAwPzPQG94WVSZCd5FT9+z8BvbVGP+rQU
Ef/MGuvay6Ce69FtXCTF9jNzb/c+ZdBalKRv3SXFvL5FU+Q3GRhU6QvLlkqB
V7utpmUxYEtWP33ElSJyOLSoIJgBr7303MshCfaMN5j6OzKYbbvng22NBKFO
qm3Wd0Vw2+IZm39Agsh3B9Z4KUQIfpjh6Rwrgc1gYvlcgxCixa4/XJRJ4D+y
n5EjBDVwpSTXXIKyoi7FDpkQDvt1KzMbWLzc59SyXCeAS9wdnwfFLEqtXRR5
2QJYhFCJ5kksYj4tKcjxEaDdfYrZMh8WXSdvZd4wFaApqKFmyI7FwNuyOzfq
+KhXCAcqO8VQrxd6FhzgIyO3d/WqCjHM8tIsPJR8hL9JM4vIEMMq0lvuvYAP
Z9/SCZtDxOhpd7kYwuWDV6fxbeOIcbt1w6EKSz4cF8u7Y/tHfqx6q1S8pdHQ
7XGv+TqD4zp3i606GqfOTdb/nssg+WjAJOtqGik//xSbEsWAM2DvnaOlsXFD
+VStM4O2b7N43xyhwU0Ns7xvxuBZz7pPub/SuOQouDetRAS1id32qBQaUeoF
3bJFImgLR8vvKmmMH5XTmKEXYuiitV1eKI05x0p8z+4UQvalqM/Sm0bB0XX2
KbQQGulwoDFDw7Qg/Fr6TQFW8Y1iUq1H/HreV7NxAjjE2ga/NvBQtyUyRGsl
wJSwveUdzTz0f3ynTTjFR8DZQ345FTwsa2I31frzUbViJtu1lwdo8syi9TTu
JidevRTFw6rW4sHCTBpp5UmjlrrwkDY/K1E7wnU5ovJvNOHh1In8qs93eAge
Tp1XWsOFZfTi+D4lDwc1DvzvVVystxXpbcbxsO/4x4hqPy6CxzzrsS7moiWj
vT7WlItNfu5B5xdwQT0Qj46+wsH+3dcz1S84+A36SnYDB4Oz3znZ7OKAKbTf
vJRw8GhgwEsp5KB2e/zh/CaCC1dnyYZrCFy3yo8bUgkevTBkSBIIEqtJ6kwJ
wfIbaqk6nmCMIt7lTzGBrkjc2h9HwK8JuuXOEDxZESs9ryBQeMXsDhMQPL/X
2OIRSfBH5zXVPkLwpqpC4h9IEC/+cGL4KwKLvI2PY74m6P18sPCCCUH2xom/
1MwhKEjwVHobE4wPOM3yZQSvZ5o5/DuKYJJVx87eEY/OcFen58MUpqYGsptG
OF3ymForAwXqR8nOHTMI+vJ/PrK8m0Lxwjpxhz0B851lQdtLClx6jc57OsEV
N/3meD0F/vMi8Rd2BA3VuqZtLyiwYZN0qskEHf2nfQ4/pfDX3DPpbyYSuJVW
hZMnFJxtfMWBEwiqQrUhmhYKc+pT0m0sCVKkue8vN1M4r5ku3jKOwNjx2H7v
JgpuWZXNTeYEzslts2obKVyOC0p3G0sQro7YG9RAwX3+a+aQKcH9Y6I23QMK
/wHu3WIN
        "]]},
      Annotation[#, "Charting`Private`Tag$29015#4"]& ], 
     TagBox[
      {RGBColor[0, 1, 0], AbsoluteThickness[1.6], Opacity[1.], 
       Dashing[{Small, Small}], LineBox[CompressedData["
1:eJwVi3s41XcAxlVKwnGrOJViLl/n/rscqWWxPF1QeBadqGm55hKtRPJsjbl0
SmjbOSrZclaNOUVMoVVvMWtnLT3UXDrrrEJiLpXLwpOd/fE+n+f9PO/rEJ70
UdRsAwODLfr8z+YqwxFSL8WurL7Pmg+zyM8bakmsk2Jy7YsrJvou29NRWXtN
ir1fkJ7ANBZ9K9RJ3leleDeV4PM4lYVxwdbhsBopbJo4xiPJLDbvVQ0pLkkh
X3I3kpvEopXnNThHJcXS2dyC+AgWOlV6v+6YFNVn+hrMNrN4W5izpWa7FG0z
QaWhXBaMOvppJ0+KifUbGydfMuB3V9UNTLEoq4sTZV9n4GRb8K+thsUR5tB2
JzkDj7R1saeLWSzd31RKhzLY9qd8nVssC21uxuo0wkASuGbXz+4s/DOvpo6N
0XCZuK1WGrOw7Itp4N+lseKMNjyvncFk3p5BpyIaK+Pu+TwqY8COb9jJxNEw
lbkkG6czML2d+uA9TxrdnguNQnwY3Dzk/ajFkkZXcLtmagmD9lPCUKuXFFpj
xBP1fTTG596YeXCTglw5HB1xjYaiZW1jeBGFsNfZRp/Iaezryio+kEzBzbfK
4pCMxuJc87EDgRT4LZW+z11paHVf28dTFBwCvQdjxyk8714evMicQvugV9vj
Jgodyg9lNU8kqKiz7j+npGD/as7qzPMSZBw5HJsRSYHjy/2jOkqCgweucmvd
KHzfZFFQzJeAl7XT7KERhaPzl8VXDItxw0HUtkwtgVOpoohzWYxIhd+ge4AE
70bzArSJYpjP+qpD3i9GcklY5EsixqqLat/qXP2vYfKtUidCyYVPl2cIxMjk
rMypOi3CvJKwxpxfRQiw6i329BOhYmjsNyZOhJGQoY3nZ4RoSdstq+WIYH2/
b31CjRDj06O1iRVCpJKIZ8fDhAjpYlLu+wvxwyWZTYaZEKg8ZRTVL0D+lRLH
zhoBInRlk6V5ArT7LApQhQmQvelEci0lwDmjk/9ojQWoKD99a+YeH4EOKts6
NR9mUYEJI0l83I2wDWkN4mO/raTfxoQP/55RnnqUh21znw0tKuOhKWDALUPB
Q8pmz+AGPx6872u+c/bg4czxpjzFC1ckOxdW13W5YtJp1NnmmCt2uxw/Kzvi
is6JifVJYlf8WL54wV5nV1y/4+j+TkOgi0juyG8k6HzxVs4mEqh/1w1MxxCE
/qKQKhIIHKLTCyOiCbQqWjceR1D/uSOtiST4++NYaYN+p0y/EF20m6C3reOJ
l57VO5pV9A6C17eusf5BBFEjDuFR/gSmpw7+ted9guuLpy01UoL8g5ZHNasI
BsbffECxBOZbLzFCdwKvb7ZFK2kCK05P7rDeX1wTow4XE3CzgpgUEUHzGkPO
FCFw2cfmfmlPUG6l5AmWEpRtaaF7lhPElGfbneQS8ATx2g12BId1JpwJGwJh
r4pesIRgurO3+85CAmanlbbQmsAv1iEulEPw0+rLOa8tCd7EWnjDlMDNxpcO
siCwX1lh62JCsKo1I8fGjMCidKj+lRFBQ6Udnab3T/efzZbNI/A4Uf+4y5gg
OMXA/4Yhwc244ByP+QSGXnbWjnMIPDe9or7V7wrCxx4enUXwH9HfVKM=
        "]]},
      Annotation[#, "Charting`Private`Tag$29015#5"]& ], 
     TagBox[
      {RGBColor[1, 0, 0], Thickness[Large], Opacity[1.], 
       Dashing[{Small, Small}], LineBox[CompressedData["
1:eJwV0Hs41XccB/BunOTSbesUSjb1de6/23F/MB5LSjeF1pkol9ChCx6yx3IK
KeSph6i16ugiR1F23Gp5T6lllaVaRGlFOAtlRaq1/fbH53n98X4/7z8+thvi
V0VMGDdunD9//3u9ctIrUseh8bZo48rdHPJyBlviajlc11f1F+3iELSprUJf
wyGnuGrLUw2HPpvyeO9qDobDs3bGp3Mw2R8wFFLFwe27bSdz0zgsVWsHC85x
KCbNE5uTObSKPAcmajkwjYtsvNUcurSphq69HERPSzsdAjmM5Wf6VwVzKNwr
0PjY8b3yyD/bRfyu+sme829ZiLsra//6wKKvNq3H/FcWdrP3v5vdzML0kpv2
WCELtxSv6OIjLALNf/9n/ybeP7K9lNEs/D/FxF52YKFY4br+siOLEhdX8wEj
FgtHfykvNGHR699hpmljYHO4c0POQwZJc5+PRZxh4BBza/GDUgYJtlvcq1IY
mAUtTDBJZdB8YZ2vhT+Dbo/PBGsXMxh71up5x5rBozUPmz9YMqglTV5jQzRa
o+SjdX00ig52hx9qoJFdOBS5sYaGWCBwXJ5PI2Q4QxCaTaNAfmp7RDgNpV/l
tOQgGmFFTnWvOb7XUuH33J5GlKvh2M3JNGxXeA9Ej1AIvPtV6JR2Cg8HPO91
XKMwwem3UmUZBV3tTMPxQgoq7sZLTRqF9O93RKeHU1jpN1Y2fTmFxO3Vc/RK
CpVdwgW6LyiIdqvM7wso3HW1PD1xUIGfbWX3rMsV8B0+cGEgT4HwgiUDjssV
0M8o0dxXKjB1/IG2bIMc1Xrlsfb7cjidLve7mCWHpfshO+dEOY6e2jovXSLH
635Bk85KDuOjIVczb8hw4G+VP1Uvg27w7U0mRgarqyXarhAZWlLCgvQWMrif
mXdxlpEMIx/f6ON0Uhg3jjlHlEix9hGTdGeZFHb9kWHGvlKgokgQYZDALSsD
V7sl2NhV+v5EjgQI2JnWlyVBhm9ugp6S4M67Se6XpRLozhY3/HtLjNRFkTr9
TTHMI1ZsfhUvRr+3br5CLca22QqD0FSMOLtwVetkMQKNng1+XirCNp+tFsrT
IiQt9VhTv0SEBevzbhM/EQ7vu5ZT0GsPY4+IpsUv7PHe7s0C4V57VLq+9JyQ
bY/20VGfeLk9bn9cos6S2eNS45eOn5oJinqPm3rwtveOZbNxBEIPz56DaoJv
mgq4gs0Ehgpq2kgsQaeW7hqJIWhKq3cJ5n36bTRXH0XgkXokz5r3xb22J55h
BFGNR+hToQTDDTXsstUEBYEd4dUBBGZFiY83ufC7ycmaNmeCvMTpe5qdCFaF
y0648E4NOMdIHQmC12c0/OBAMMOiJ2uIJVCetfkQyjtn92omSUYwPs8orl9K
sHALm7VrPkH5qwde720ISv1b6J55BDVPHq9T8YoksZ1fz+VzVW7CFWsC6Qst
PcWSYHR+90nNHAJGNaMzfyZBQGzyeFPen5zPZw5PJ9i345pQzasU+tGrpxGo
fOplLVMJnFrTM4XmBGU2J4MPmhHUV8ylU0wJcmqK1G+nELjl1nU8MiF4YOWk
CeK9ErMm020yAZevKawT8H/yfU39aExgG5xcZsX7H8azUJw=
        "]]},
      Annotation[#, "Charting`Private`Tag$29015#6"]& ]}, {}}, InsetBox[
    TemplateBox[{
     StyleBox["1.`*^-6", 20, FontFamily -> "Arial", StripOnInput -> False],
      StyleBox["1.`*^-7", 20, FontFamily -> "Arial", StripOnInput -> False],
      StyleBox["1.`*^-8", 20, FontFamily -> "Arial", StripOnInput -> False]},
     "LineLegend",
     DisplayFunction->(FormBox[
       PanelBox[
        StyleBox[
         StyleBox[
          PaneBox[
           TagBox[
            GridBox[{{
               StyleBox[
                StyleBox[
                "\"RAF(M)\"", 20, FontFamily -> "Arial", StripOnInput -> 
                 False], {FontSize -> 12, FontFamily -> "Arial"}, 
                StripOnInput -> False]}, {
               TagBox[
                GridBox[{{
                   TagBox[
                    GridBox[{{
                    GraphicsBox[{{
                    Directive[
                    EdgeForm[
                    Directive[
                    Opacity[0.3], 
                    GrayLevel[0]]], 
                    PointSize[0.5], 
                    AbsoluteThickness[1.6], 
                    RGBColor[0, 0, 1]], {
                    LineBox[{{0, 10}, {20, 10}}]}}, {
                    Directive[
                    EdgeForm[
                    Directive[
                    Opacity[0.3], 
                    GrayLevel[0]]], 
                    PointSize[0.5], 
                    AbsoluteThickness[1.6], 
                    RGBColor[0, 0, 1]], {}}}, AspectRatio -> Full, 
                    ImageSize -> {20, 10}, PlotRangePadding -> None, 
                    ImagePadding -> Automatic, 
                    BaselinePosition -> (Scaled[0.038000000000000006`] -> 
                    Baseline)], #}, {
                    GraphicsBox[{{
                    Directive[
                    EdgeForm[
                    Directive[
                    Opacity[0.3], 
                    GrayLevel[0]]], 
                    PointSize[0.5], 
                    AbsoluteThickness[1.6], 
                    RGBColor[0, 1, 0]], {
                    LineBox[{{0, 10}, {20, 10}}]}}, {
                    Directive[
                    EdgeForm[
                    Directive[
                    Opacity[0.3], 
                    GrayLevel[0]]], 
                    PointSize[0.5], 
                    AbsoluteThickness[1.6], 
                    RGBColor[0, 1, 0]], {}}}, AspectRatio -> Full, 
                    ImageSize -> {20, 10}, PlotRangePadding -> None, 
                    ImagePadding -> Automatic, 
                    BaselinePosition -> (Scaled[0.038000000000000006`] -> 
                    Baseline)], #2}, {
                    GraphicsBox[{{
                    Directive[
                    EdgeForm[
                    Directive[
                    Opacity[0.3], 
                    GrayLevel[0]]], 
                    PointSize[0.5], 
                    AbsoluteThickness[1.6], 
                    RGBColor[1, 0, 0], 
                    Thickness[Large]], {
                    LineBox[{{0, 10}, {20, 10}}]}}, {
                    Directive[
                    EdgeForm[
                    Directive[
                    Opacity[0.3], 
                    GrayLevel[0]]], 
                    PointSize[0.5], 
                    AbsoluteThickness[1.6], 
                    RGBColor[1, 0, 0], 
                    Thickness[Large]], {}}}, AspectRatio -> Full, 
                    ImageSize -> {20, 10}, PlotRangePadding -> None, 
                    ImagePadding -> Automatic, 
                    BaselinePosition -> (Scaled[0.038000000000000006`] -> 
                    Baseline)], #3}}, 
                    GridBoxAlignment -> {
                    "Columns" -> {Center, Left}, "Rows" -> {{Baseline}}}, 
                    AutoDelete -> False, 
                    GridBoxDividers -> {
                    "Columns" -> {{False}}, "Rows" -> {{False}}}, 
                    GridBoxItemSize -> {
                    "Columns" -> {{All}}, "Rows" -> {{All}}}, 
                    GridBoxSpacings -> {
                    "Columns" -> {{0.5}}, "Rows" -> {{0.8}}}], "Grid"]}}, 
                 GridBoxAlignment -> {
                  "Columns" -> {{Left}}, "Rows" -> {{Top}}}, AutoDelete -> 
                 False, GridBoxItemSize -> {
                  "Columns" -> {{Automatic}}, "Rows" -> {{Automatic}}}, 
                 GridBoxSpacings -> {"Columns" -> {{1}}, "Rows" -> {{0}}}], 
                "Grid"]}}, GridBoxAlignment -> {"Columns" -> {{Center}}}, 
             AutoDelete -> False, 
             GridBoxItemSize -> {
              "Columns" -> {{Automatic}}, "Rows" -> {{Automatic}}}, 
             GridBoxSpacings -> {
              "Columns" -> {{Automatic}}, "Rows" -> {{Automatic}}}], "Grid"], 
           Alignment -> Left, AppearanceElements -> None, ImageSizeAction -> 
           "ResizeToFit"], LineIndent -> 0, StripOnInput -> False], {
         FontSize -> 12, FontFamily -> "Arial"}, StripOnInput -> False], 
        Background -> Automatic, ContentPadding -> True, 
        FrameMargins -> {{5, 5}, {5, 5}}], TraditionalForm]& ),
     Editable->True,
     InterpretationFunction:>(RowBox[{"LineLegend", "[", 
        RowBox[{
          RowBox[{"{", 
            RowBox[{
              InterpretationBox[
               ButtonBox[
                TooltipBox[
                 GraphicsBox[{{
                    GrayLevel[0], 
                    RectangleBox[{0, 0}]}, {
                    GrayLevel[0], 
                    RectangleBox[{1, -1}]}, {
                    RGBColor[0, 0, 1], 
                    RectangleBox[{0, -1}, {2, 1}]}}, DefaultBaseStyle -> 
                  "ColorSwatchGraphics", AspectRatio -> 1, Frame -> True, 
                  FrameStyle -> RGBColor[0., 0., 0.6666666666666666], 
                  FrameTicks -> None, PlotRangePadding -> None, ImageSize -> 
                  Dynamic[{
                    Automatic, 
                    1.35 (CurrentValue["FontCapHeight"]/AbsoluteCurrentValue[
                    Magnification])}]], 
                 StyleBox[
                  RowBox[{"RGBColor", "[", 
                    RowBox[{"0", ",", "0", ",", "1"}], "]"}], NumberMarks -> 
                  False]], Appearance -> None, BaseStyle -> {}, 
                BaselinePosition -> Baseline, DefaultBaseStyle -> {}, 
                ButtonFunction :> With[{Typeset`box$ = EvaluationBox[]}, 
                  If[
                   Not[
                    AbsoluteCurrentValue["Deployed"]], 
                   SelectionMove[Typeset`box$, All, Expression]; 
                   FrontEnd`Private`$ColorSelectorInitialAlpha = 1; 
                   FrontEnd`Private`$ColorSelectorInitialColor = 
                    RGBColor[0, 0, 1]; 
                   FrontEnd`Private`$ColorSelectorUseMakeBoxes = True; 
                   MathLink`CallFrontEnd[
                    FrontEnd`AttachCell[Typeset`box$, 
                    FrontEndResource["RGBColorValueSelector"], {
                    0, {Left, Bottom}}, {Left, Top}, 
                    "ClosingActions" -> {
                    "SelectionDeparture", "ParentChanged", 
                    "EvaluatorQuit"}]]]], BaseStyle -> Inherited, Evaluator -> 
                Automatic, Method -> "Preemptive"], 
               RGBColor[0, 0, 1], Editable -> False, Selectable -> False], 
              ",", 
              InterpretationBox[
               ButtonBox[
                TooltipBox[
                 GraphicsBox[{{
                    GrayLevel[0], 
                    RectangleBox[{0, 0}]}, {
                    GrayLevel[0], 
                    RectangleBox[{1, -1}]}, {
                    RGBColor[0, 1, 0], 
                    RectangleBox[{0, -1}, {2, 1}]}}, DefaultBaseStyle -> 
                  "ColorSwatchGraphics", AspectRatio -> 1, Frame -> True, 
                  FrameStyle -> RGBColor[0., 0.6666666666666666, 0.], 
                  FrameTicks -> None, PlotRangePadding -> None, ImageSize -> 
                  Dynamic[{
                    Automatic, 
                    1.35 (CurrentValue["FontCapHeight"]/AbsoluteCurrentValue[
                    Magnification])}]], 
                 StyleBox[
                  RowBox[{"RGBColor", "[", 
                    RowBox[{"0", ",", "1", ",", "0"}], "]"}], NumberMarks -> 
                  False]], Appearance -> None, BaseStyle -> {}, 
                BaselinePosition -> Baseline, DefaultBaseStyle -> {}, 
                ButtonFunction :> With[{Typeset`box$ = EvaluationBox[]}, 
                  If[
                   Not[
                    AbsoluteCurrentValue["Deployed"]], 
                   SelectionMove[Typeset`box$, All, Expression]; 
                   FrontEnd`Private`$ColorSelectorInitialAlpha = 1; 
                   FrontEnd`Private`$ColorSelectorInitialColor = 
                    RGBColor[0, 1, 0]; 
                   FrontEnd`Private`$ColorSelectorUseMakeBoxes = True; 
                   MathLink`CallFrontEnd[
                    FrontEnd`AttachCell[Typeset`box$, 
                    FrontEndResource["RGBColorValueSelector"], {
                    0, {Left, Bottom}}, {Left, Top}, 
                    "ClosingActions" -> {
                    "SelectionDeparture", "ParentChanged", 
                    "EvaluatorQuit"}]]]], BaseStyle -> Inherited, Evaluator -> 
                Automatic, Method -> "Preemptive"], 
               RGBColor[0, 1, 0], Editable -> False, Selectable -> False], 
              ",", 
              RowBox[{"Directive", "[", 
                RowBox[{
                  InterpretationBox[
                   ButtonBox[
                    TooltipBox[
                    GraphicsBox[{{
                    GrayLevel[0], 
                    RectangleBox[{0, 0}]}, {
                    GrayLevel[0], 
                    RectangleBox[{1, -1}]}, {
                    RGBColor[1, 0, 0], 
                    RectangleBox[{0, -1}, {2, 1}]}}, DefaultBaseStyle -> 
                    "ColorSwatchGraphics", AspectRatio -> 1, Frame -> True, 
                    FrameStyle -> RGBColor[0.6666666666666666, 0., 0.], 
                    FrameTicks -> None, PlotRangePadding -> None, ImageSize -> 
                    Dynamic[{
                    Automatic, 
                    1.35 (CurrentValue["FontCapHeight"]/AbsoluteCurrentValue[
                    Magnification])}]], 
                    StyleBox[
                    RowBox[{"RGBColor", "[", 
                    RowBox[{"1", ",", "0", ",", "0"}], "]"}], NumberMarks -> 
                    False]], Appearance -> None, BaseStyle -> {}, 
                    BaselinePosition -> Baseline, DefaultBaseStyle -> {}, 
                    ButtonFunction :> With[{Typeset`box$ = EvaluationBox[]}, 
                    If[
                    Not[
                    AbsoluteCurrentValue["Deployed"]], 
                    SelectionMove[Typeset`box$, All, Expression]; 
                    FrontEnd`Private`$ColorSelectorInitialAlpha = 1; 
                    FrontEnd`Private`$ColorSelectorInitialColor = 
                    RGBColor[1, 0, 0]; 
                    FrontEnd`Private`$ColorSelectorUseMakeBoxes = True; 
                    MathLink`CallFrontEnd[
                    FrontEnd`AttachCell[Typeset`box$, 
                    FrontEndResource["RGBColorValueSelector"], {
                    0, {Left, Bottom}}, {Left, Top}, 
                    "ClosingActions" -> {
                    "SelectionDeparture", "ParentChanged", 
                    "EvaluatorQuit"}]]]], BaseStyle -> Inherited, Evaluator -> 
                    Automatic, Method -> "Preemptive"], 
                   RGBColor[1, 0, 0], Editable -> False, Selectable -> False],
                   ",", 
                  RowBox[{"Thickness", "[", "Large", "]"}]}], "]"}]}], "}"}], 
          ",", 
          RowBox[{"{", 
            RowBox[{#, ",", #2, ",", #3}], "}"}], ",", 
          RowBox[{"LabelStyle", "\[Rule]", "12"}], ",", 
          RowBox[{"LegendFunction", "\[Rule]", "Panel"}], ",", 
          RowBox[{"LegendLabel", "\[Rule]", 
            StyleBox[
            "\"RAF(M)\"", 20, FontFamily -> "Arial", StripOnInput -> False]}],
           ",", 
          RowBox[{"LegendLayout", "\[Rule]", "\"Column\""}]}], "]"}]& )], 
    Scaled[{0.99, 0.01}], ImageScaled[{1, 0}],
    BaseStyle->{FontSize -> Larger},
    FormatType->StandardForm]},
  AspectRatio->NCache[GoldenRatio^(-1), 0.6180339887498948],
  Axes->{True, True},
  AxesLabel->{None, None},
  AxesOrigin->{-20.72326583694641, -20.72093267083737},
  BaseStyle->{FontFamily -> "Times"},
  CoordinatesToolOptions:>{"DisplayFunction" -> ({
      Exp[
       Part[#, 1]], 
      Exp[
       Part[#, 2]]}& ), "CopiedValueFunction" -> ({
      Exp[
       Part[#, 1]], 
      Exp[
       Part[#, 2]]}& )},
  DisplayFunction->Identity,
  Frame->{{True, True}, {True, True}},
  FrameLabel->{{
     FormBox[
      StyleBox[
      "\"Total Drug [Drug] (M)\"", 20, FontFamily -> "Arial", StripOnInput -> 
       False], TraditionalForm], None}, {
     FormBox[
      StyleBox[
      "\"Unbound Drug [d] (M)\"", 20, FontFamily -> "Arial", StripOnInput -> 
       False], TraditionalForm], None}},
  FrameStyle->Thickness[0.004],
  FrameTicks->FrontEndValueCache[{{Quiet[
       Charting`ScaledTicks[{Log, Exp}][#, #2, {6, 6}]]& , 
      Charting`ScaledFrameTicks[{Log, Exp}]}, {Quiet[
       Charting`ScaledTicks[{Log, Exp}][#, #2, {6, 6}]]& , 
      Charting`ScaledFrameTicks[{Log, Exp}]}}, {{{{-20.72326583694641, 
        FormBox[
         TemplateBox[{"10", 
           RowBox[{"-", "9"}]}, "Superscript", SyntaxForm -> SuperscriptBox], 
         TraditionalForm], {0.01, 0.}, {
         AbsoluteThickness[0.1]}}, {-18.420680743952367`, 
        FormBox[
         TemplateBox[{"10", 
           RowBox[{"-", "8"}]}, "Superscript", SyntaxForm -> SuperscriptBox], 
         TraditionalForm], {0.01, 0.}, {
         AbsoluteThickness[0.1]}}, {-16.11809565095832, 
        FormBox[
         TemplateBox[{"10", 
           RowBox[{"-", "7"}]}, "Superscript", SyntaxForm -> SuperscriptBox], 
         TraditionalForm], {0.01, 0.}, {
         AbsoluteThickness[0.1]}}, {-13.815510557964274`, 
        FormBox[
         TemplateBox[{"10", 
           RowBox[{"-", "6"}]}, "Superscript", SyntaxForm -> SuperscriptBox], 
         TraditionalForm], {0.01, 0.}, {
         AbsoluteThickness[0.1]}}, {-11.512925464970229`, 
        FormBox[
         TemplateBox[{"10", 
           RowBox[{"-", "5"}]}, "Superscript", SyntaxForm -> SuperscriptBox], 
         TraditionalForm], {0.01, 0.}, {
         AbsoluteThickness[0.1]}}, {-23.025850929940457`, 
        FormBox[
         TemplateBox[{0., 0.}, "Spacer2"], TraditionalForm], {0.005, 0.}, {
         AbsoluteThickness[0.1]}}, {-22.33270374938051, 
        FormBox[
         TemplateBox[{0., 0.}, "Spacer2"], TraditionalForm], {0.005, 0.}, {
         AbsoluteThickness[0.1]}}, {-21.927238641272346`, 
        FormBox[
         TemplateBox[{0., 0.}, "Spacer2"], TraditionalForm], {0.005, 0.}, {
         AbsoluteThickness[0.1]}}, {-21.639556568820566`, 
        FormBox[
         TemplateBox[{0., 0.}, "Spacer2"], TraditionalForm], {0.005, 0.}, {
         AbsoluteThickness[0.1]}}, {-21.416413017506358`, 
        FormBox[
         TemplateBox[{0., 0.}, "Spacer2"], TraditionalForm], {0.005, 0.}, {
         AbsoluteThickness[0.1]}}, {-21.234091460712403`, 
        FormBox[
         TemplateBox[{0., 0.}, "Spacer2"], TraditionalForm], {0.005, 0.}, {
         AbsoluteThickness[0.1]}}, {-21.079940780885142`, 
        FormBox[
         TemplateBox[{0., 0.}, "Spacer2"], TraditionalForm], {0.005, 0.}, {
         AbsoluteThickness[0.1]}}, {-20.94640938826062, 
        FormBox[
         TemplateBox[{0., 0.}, "Spacer2"], TraditionalForm], {0.005, 0.}, {
         AbsoluteThickness[0.1]}}, {-20.82862635260424, 
        FormBox[
         TemplateBox[{0., 0.}, "Spacer2"], TraditionalForm], {0.005, 0.}, {
         AbsoluteThickness[0.1]}}, {-20.030118656386467`, 
        FormBox[
         TemplateBox[{0., 0.}, "Spacer2"], TraditionalForm], {0.005, 0.}, {
         AbsoluteThickness[0.1]}}, {-19.624653548278303`, 
        FormBox[
         TemplateBox[{0., 0.}, "Spacer2"], TraditionalForm], {0.005, 0.}, {
         AbsoluteThickness[0.1]}}, {-19.33697147582652, 
        FormBox[
         TemplateBox[{0., 0.}, "Spacer2"], TraditionalForm], {0.005, 0.}, {
         AbsoluteThickness[0.1]}}, {-19.11382792451231, 
        FormBox[
         TemplateBox[{0., 0.}, "Spacer2"], TraditionalForm], {0.005, 0.}, {
         AbsoluteThickness[0.1]}}, {-18.931506367718356`, 
        FormBox[
         TemplateBox[{0., 0.}, "Spacer2"], TraditionalForm], {0.005, 0.}, {
         AbsoluteThickness[0.1]}}, {-18.7773556878911, 
        FormBox[
         TemplateBox[{0., 0.}, "Spacer2"], TraditionalForm], {0.005, 0.}, {
         AbsoluteThickness[0.1]}}, {-18.643824295266576`, 
        FormBox[
         TemplateBox[{0., 0.}, "Spacer2"], TraditionalForm], {0.005, 0.}, {
         AbsoluteThickness[0.1]}}, {-18.526041259610192`, 
        FormBox[
         TemplateBox[{0., 0.}, "Spacer2"], TraditionalForm], {0.005, 0.}, {
         AbsoluteThickness[0.1]}}, {-17.72753356339242, 
        FormBox[
         TemplateBox[{0., 0.}, "Spacer2"], TraditionalForm], {0.005, 0.}, {
         AbsoluteThickness[0.1]}}, {-17.322068455284256`, 
        FormBox[
         TemplateBox[{0., 0.}, "Spacer2"], TraditionalForm], {0.005, 0.}, {
         AbsoluteThickness[0.1]}}, {-17.034386382832476`, 
        FormBox[
         TemplateBox[{0., 0.}, "Spacer2"], TraditionalForm], {0.005, 0.}, {
         AbsoluteThickness[0.1]}}, {-16.811242831518264`, 
        FormBox[
         TemplateBox[{0., 0.}, "Spacer2"], TraditionalForm], {0.005, 0.}, {
         AbsoluteThickness[0.1]}}, {-16.62892127472431, 
        FormBox[
         TemplateBox[{0., 0.}, "Spacer2"], TraditionalForm], {0.005, 0.}, {
         AbsoluteThickness[0.1]}}, {-16.474770594897052`, 
        FormBox[
         TemplateBox[{0., 0.}, "Spacer2"], TraditionalForm], {0.005, 0.}, {
         AbsoluteThickness[0.1]}}, {-16.34123920227253, 
        FormBox[
         TemplateBox[{0., 0.}, "Spacer2"], TraditionalForm], {0.005, 0.}, {
         AbsoluteThickness[0.1]}}, {-16.223456166616145`, 
        FormBox[
         TemplateBox[{0., 0.}, "Spacer2"], TraditionalForm], {0.005, 0.}, {
         AbsoluteThickness[0.1]}}, {-15.424948470398375`, 
        FormBox[
         TemplateBox[{0., 0.}, "Spacer2"], TraditionalForm], {0.005, 0.}, {
         AbsoluteThickness[0.1]}}, {-15.01948336229021, 
        FormBox[
         TemplateBox[{0., 0.}, "Spacer2"], TraditionalForm], {0.005, 0.}, {
         AbsoluteThickness[0.1]}}, {-14.73180128983843, 
        FormBox[
         TemplateBox[{0., 0.}, "Spacer2"], TraditionalForm], {0.005, 0.}, {
         AbsoluteThickness[0.1]}}, {-14.508657738524219`, 
        FormBox[
         TemplateBox[{0., 0.}, "Spacer2"], TraditionalForm], {0.005, 0.}, {
         AbsoluteThickness[0.1]}}, {-14.326336181730264`, 
        FormBox[
         TemplateBox[{0., 0.}, "Spacer2"], TraditionalForm], {0.005, 0.}, {
         AbsoluteThickness[0.1]}}, {-14.172185501903007`, 
        FormBox[
         TemplateBox[{0., 0.}, "Spacer2"], TraditionalForm], {0.005, 0.}, {
         AbsoluteThickness[0.1]}}, {-14.038654109278484`, 
        FormBox[
         TemplateBox[{0., 0.}, "Spacer2"], TraditionalForm], {0.005, 0.}, {
         AbsoluteThickness[0.1]}}, {-13.9208710736221, 
        FormBox[
         TemplateBox[{0., 0.}, "Spacer2"], TraditionalForm], {0.005, 0.}, {
         AbsoluteThickness[0.1]}}, {-13.122363377404328`, 
        FormBox[
         TemplateBox[{0., 0.}, "Spacer2"], TraditionalForm], {0.005, 0.}, {
         AbsoluteThickness[0.1]}}, {-12.716898269296165`, 
        FormBox[
         TemplateBox[{0., 0.}, "Spacer2"], TraditionalForm], {0.005, 0.}, {
         AbsoluteThickness[0.1]}}, {-12.429216196844383`, 
        FormBox[
         TemplateBox[{0., 0.}, "Spacer2"], TraditionalForm], {0.005, 0.}, {
         AbsoluteThickness[0.1]}}, {-12.206072645530174`, 
        FormBox[
         TemplateBox[{0., 0.}, "Spacer2"], TraditionalForm], {0.005, 0.}, {
         AbsoluteThickness[0.1]}}, {-12.02375108873622, 
        FormBox[
         TemplateBox[{0., 0.}, "Spacer2"], TraditionalForm], {0.005, 0.}, {
         AbsoluteThickness[0.1]}}, {-11.86960040890896, 
        FormBox[
         TemplateBox[{0., 0.}, "Spacer2"], TraditionalForm], {0.005, 0.}, {
         AbsoluteThickness[0.1]}}, {-11.736069016284437`, 
        FormBox[
         TemplateBox[{0., 0.}, "Spacer2"], TraditionalForm], {0.005, 0.}, {
         AbsoluteThickness[0.1]}}, {-11.618285980628055`, 
        FormBox[
         TemplateBox[{0., 0.}, "Spacer2"], TraditionalForm], {0.005, 0.}, {
         AbsoluteThickness[0.1]}}, {-10.819778284410283`, 
        FormBox[
         TemplateBox[{0., 0.}, "Spacer2"], TraditionalForm], {0.005, 0.}, {
         AbsoluteThickness[0.1]}}, {-10.41431317630212, 
        FormBox[
         TemplateBox[{0., 0.}, "Spacer2"], TraditionalForm], {0.005, 0.}, {
         AbsoluteThickness[0.1]}}, {-10.126631103850338`, 
        FormBox[
         TemplateBox[{0., 0.}, "Spacer2"], TraditionalForm], {0.005, 0.}, {
         AbsoluteThickness[0.1]}}, {-9.903487552536127, 
        FormBox[
         TemplateBox[{0., 0.}, "Spacer2"], TraditionalForm], {0.005, 0.}, {
         AbsoluteThickness[0.1]}}, {-9.721165995742174, 
        FormBox[
         TemplateBox[{0., 0.}, "Spacer2"], TraditionalForm], {0.005, 0.}, {
         AbsoluteThickness[0.1]}}, {-9.567015315914915, 
        FormBox[
         TemplateBox[{0., 0.}, "Spacer2"], TraditionalForm], {0.005, 0.}, {
         AbsoluteThickness[0.1]}}, {-9.433483923290392, 
        FormBox[
         TemplateBox[{0., 0.}, "Spacer2"], TraditionalForm], {0.005, 0.}, {
         AbsoluteThickness[0.1]}}, {-9.315700887634009, 
        FormBox[
         TemplateBox[{0., 0.}, "Spacer2"], TraditionalForm], {0.005, 0.}, {
         AbsoluteThickness[0.1]}}, {-9.210340371976182, 
        FormBox[
         TemplateBox[{0., 0.}, "Spacer2"], TraditionalForm], {0.005, 0.}, {
         AbsoluteThickness[0.1]}}}, {{-20.72326583694641, 
        FormBox[
         TemplateBox[{0., 0.}, "Spacer2"], TraditionalForm], {0.01, 0.}, {
         AbsoluteThickness[0.1]}}, {-18.420680743952367`, 
        FormBox[
         TemplateBox[{0., 0.}, "Spacer2"], TraditionalForm], {0.01, 0.}, {
         AbsoluteThickness[0.1]}}, {-16.11809565095832, 
        FormBox[
         TemplateBox[{0., 0.}, "Spacer2"], TraditionalForm], {0.01, 0.}, {
         AbsoluteThickness[0.1]}}, {-13.815510557964274`, 
        FormBox[
         TemplateBox[{0., 0.}, "Spacer2"], TraditionalForm], {0.01, 0.}, {
         AbsoluteThickness[0.1]}}, {-11.512925464970229`, 
        FormBox[
         TemplateBox[{0., 0.}, "Spacer2"], TraditionalForm], {0.01, 0.}, {
         AbsoluteThickness[0.1]}}, {-23.025850929940457`, 
        FormBox[
         TemplateBox[{0., 0.}, "Spacer2"], TraditionalForm], {0.005, 0.}, {
         AbsoluteThickness[0.1]}}, {-22.33270374938051, 
        FormBox[
         TemplateBox[{0., 0.}, "Spacer2"], TraditionalForm], {0.005, 0.}, {
         AbsoluteThickness[0.1]}}, {-21.927238641272346`, 
        FormBox[
         TemplateBox[{0., 0.}, "Spacer2"], TraditionalForm], {0.005, 0.}, {
         AbsoluteThickness[0.1]}}, {-21.639556568820566`, 
        FormBox[
         TemplateBox[{0., 0.}, "Spacer2"], TraditionalForm], {0.005, 0.}, {
         AbsoluteThickness[0.1]}}, {-21.416413017506358`, 
        FormBox[
         TemplateBox[{0., 0.}, "Spacer2"], TraditionalForm], {0.005, 0.}, {
         AbsoluteThickness[0.1]}}, {-21.234091460712403`, 
        FormBox[
         TemplateBox[{0., 0.}, "Spacer2"], TraditionalForm], {0.005, 0.}, {
         AbsoluteThickness[0.1]}}, {-21.079940780885142`, 
        FormBox[
         TemplateBox[{0., 0.}, "Spacer2"], TraditionalForm], {0.005, 0.}, {
         AbsoluteThickness[0.1]}}, {-20.94640938826062, 
        FormBox[
         TemplateBox[{0., 0.}, "Spacer2"], TraditionalForm], {0.005, 0.}, {
         AbsoluteThickness[0.1]}}, {-20.82862635260424, 
        FormBox[
         TemplateBox[{0., 0.}, "Spacer2"], TraditionalForm], {0.005, 0.}, {
         AbsoluteThickness[0.1]}}, {-20.030118656386467`, 
        FormBox[
         TemplateBox[{0., 0.}, "Spacer2"], TraditionalForm], {0.005, 0.}, {
         AbsoluteThickness[0.1]}}, {-19.624653548278303`, 
        FormBox[
         TemplateBox[{0., 0.}, "Spacer2"], TraditionalForm], {0.005, 0.}, {
         AbsoluteThickness[0.1]}}, {-19.33697147582652, 
        FormBox[
         TemplateBox[{0., 0.}, "Spacer2"], TraditionalForm], {0.005, 0.}, {
         AbsoluteThickness[0.1]}}, {-19.11382792451231, 
        FormBox[
         TemplateBox[{0., 0.}, "Spacer2"], TraditionalForm], {0.005, 0.}, {
         AbsoluteThickness[0.1]}}, {-18.931506367718356`, 
        FormBox[
         TemplateBox[{0., 0.}, "Spacer2"], TraditionalForm], {0.005, 0.}, {
         AbsoluteThickness[0.1]}}, {-18.7773556878911, 
        FormBox[
         TemplateBox[{0., 0.}, "Spacer2"], TraditionalForm], {0.005, 0.}, {
         AbsoluteThickness[0.1]}}, {-18.643824295266576`, 
        FormBox[
         TemplateBox[{0., 0.}, "Spacer2"], TraditionalForm], {0.005, 0.}, {
         AbsoluteThickness[0.1]}}, {-18.526041259610192`, 
        FormBox[
         TemplateBox[{0., 0.}, "Spacer2"], TraditionalForm], {0.005, 0.}, {
         AbsoluteThickness[0.1]}}, {-17.72753356339242, 
        FormBox[
         TemplateBox[{0., 0.}, "Spacer2"], TraditionalForm], {0.005, 0.}, {
         AbsoluteThickness[0.1]}}, {-17.322068455284256`, 
        FormBox[
         TemplateBox[{0., 0.}, "Spacer2"], TraditionalForm], {0.005, 0.}, {
         AbsoluteThickness[0.1]}}, {-17.034386382832476`, 
        FormBox[
         TemplateBox[{0., 0.}, "Spacer2"], TraditionalForm], {0.005, 0.}, {
         AbsoluteThickness[0.1]}}, {-16.811242831518264`, 
        FormBox[
         TemplateBox[{0., 0.}, "Spacer2"], TraditionalForm], {0.005, 0.}, {
         AbsoluteThickness[0.1]}}, {-16.62892127472431, 
        FormBox[
         TemplateBox[{0., 0.}, "Spacer2"], TraditionalForm], {0.005, 0.}, {
         AbsoluteThickness[0.1]}}, {-16.474770594897052`, 
        FormBox[
         TemplateBox[{0., 0.}, "Spacer2"], TraditionalForm], {0.005, 0.}, {
         AbsoluteThickness[0.1]}}, {-16.34123920227253, 
        FormBox[
         TemplateBox[{0., 0.}, "Spacer2"], TraditionalForm], {0.005, 0.}, {
         AbsoluteThickness[0.1]}}, {-16.223456166616145`, 
        FormBox[
         TemplateBox[{0., 0.}, "Spacer2"], TraditionalForm], {0.005, 0.}, {
         AbsoluteThickness[0.1]}}, {-15.424948470398375`, 
        FormBox[
         TemplateBox[{0., 0.}, "Spacer2"], TraditionalForm], {0.005, 0.}, {
         AbsoluteThickness[0.1]}}, {-15.01948336229021, 
        FormBox[
         TemplateBox[{0., 0.}, "Spacer2"], TraditionalForm], {0.005, 0.}, {
         AbsoluteThickness[0.1]}}, {-14.73180128983843, 
        FormBox[
         TemplateBox[{0., 0.}, "Spacer2"], TraditionalForm], {0.005, 0.}, {
         AbsoluteThickness[0.1]}}, {-14.508657738524219`, 
        FormBox[
         TemplateBox[{0., 0.}, "Spacer2"], TraditionalForm], {0.005, 0.}, {
         AbsoluteThickness[0.1]}}, {-14.326336181730264`, 
        FormBox[
         TemplateBox[{0., 0.}, "Spacer2"], TraditionalForm], {0.005, 0.}, {
         AbsoluteThickness[0.1]}}, {-14.172185501903007`, 
        FormBox[
         TemplateBox[{0., 0.}, "Spacer2"], TraditionalForm], {0.005, 0.}, {
         AbsoluteThickness[0.1]}}, {-14.038654109278484`, 
        FormBox[
         TemplateBox[{0., 0.}, "Spacer2"], TraditionalForm], {0.005, 0.}, {
         AbsoluteThickness[0.1]}}, {-13.9208710736221, 
        FormBox[
         TemplateBox[{0., 0.}, "Spacer2"], TraditionalForm], {0.005, 0.}, {
         AbsoluteThickness[0.1]}}, {-13.122363377404328`, 
        FormBox[
         TemplateBox[{0., 0.}, "Spacer2"], TraditionalForm], {0.005, 0.}, {
         AbsoluteThickness[0.1]}}, {-12.716898269296165`, 
        FormBox[
         TemplateBox[{0., 0.}, "Spacer2"], TraditionalForm], {0.005, 0.}, {
         AbsoluteThickness[0.1]}}, {-12.429216196844383`, 
        FormBox[
         TemplateBox[{0., 0.}, "Spacer2"], TraditionalForm], {0.005, 0.}, {
         AbsoluteThickness[0.1]}}, {-12.206072645530174`, 
        FormBox[
         TemplateBox[{0., 0.}, "Spacer2"], TraditionalForm], {0.005, 0.}, {
         AbsoluteThickness[0.1]}}, {-12.02375108873622, 
        FormBox[
         TemplateBox[{0., 0.}, "Spacer2"], TraditionalForm], {0.005, 0.}, {
         AbsoluteThickness[0.1]}}, {-11.86960040890896, 
        FormBox[
         TemplateBox[{0., 0.}, "Spacer2"], TraditionalForm], {0.005, 0.}, {
         AbsoluteThickness[0.1]}}, {-11.736069016284437`, 
        FormBox[
         TemplateBox[{0., 0.}, "Spacer2"], TraditionalForm], {0.005, 0.}, {
         AbsoluteThickness[0.1]}}, {-11.618285980628055`, 
        FormBox[
         TemplateBox[{0., 0.}, "Spacer2"], TraditionalForm], {0.005, 0.}, {
         AbsoluteThickness[0.1]}}, {-10.819778284410283`, 
        FormBox[
         TemplateBox[{0., 0.}, "Spacer2"], TraditionalForm], {0.005, 0.}, {
         AbsoluteThickness[0.1]}}, {-10.41431317630212, 
        FormBox[
         TemplateBox[{0., 0.}, "Spacer2"], TraditionalForm], {0.005, 0.}, {
         AbsoluteThickness[0.1]}}, {-10.126631103850338`, 
        FormBox[
         TemplateBox[{0., 0.}, "Spacer2"], TraditionalForm], {0.005, 0.}, {
         AbsoluteThickness[0.1]}}, {-9.903487552536127, 
        FormBox[
         TemplateBox[{0., 0.}, "Spacer2"], TraditionalForm], {0.005, 0.}, {
         AbsoluteThickness[0.1]}}, {-9.721165995742174, 
        FormBox[
         TemplateBox[{0., 0.}, "Spacer2"], TraditionalForm], {0.005, 0.}, {
         AbsoluteThickness[0.1]}}, {-9.567015315914915, 
        FormBox[
         TemplateBox[{0., 0.}, "Spacer2"], TraditionalForm], {0.005, 0.}, {
         AbsoluteThickness[0.1]}}, {-9.433483923290392, 
        FormBox[
         TemplateBox[{0., 0.}, "Spacer2"], TraditionalForm], {0.005, 0.}, {
         AbsoluteThickness[0.1]}}, {-9.315700887634009, 
        FormBox[
         TemplateBox[{0., 0.}, "Spacer2"], TraditionalForm], {0.005, 0.}, {
         AbsoluteThickness[0.1]}}, {-9.210340371976182, 
        FormBox[
         TemplateBox[{0., 0.}, "Spacer2"], TraditionalForm], {0.005, 0.}, {
         AbsoluteThickness[0.1]}}}}, {{{-20.72326583694641, 
        FormBox[
         TemplateBox[{"10", 
           RowBox[{"-", "9"}]}, "Superscript", SyntaxForm -> SuperscriptBox], 
         TraditionalForm], {0.01, 0.}, {
         AbsoluteThickness[0.1]}}, {-18.420680743952367`, 
        FormBox[
         TemplateBox[{"10", 
           RowBox[{"-", "8"}]}, "Superscript", SyntaxForm -> SuperscriptBox], 
         TraditionalForm], {0.01, 0.}, {
         AbsoluteThickness[0.1]}}, {-16.11809565095832, 
        FormBox[
         TemplateBox[{"10", 
           RowBox[{"-", "7"}]}, "Superscript", SyntaxForm -> SuperscriptBox], 
         TraditionalForm], {0.01, 0.}, {
         AbsoluteThickness[0.1]}}, {-13.815510557964274`, 
        FormBox[
         TemplateBox[{"10", 
           RowBox[{"-", "6"}]}, "Superscript", SyntaxForm -> SuperscriptBox], 
         TraditionalForm], {0.01, 0.}, {
         AbsoluteThickness[0.1]}}, {-11.512925464970229`, 
        FormBox[
         TemplateBox[{"10", 
           RowBox[{"-", "5"}]}, "Superscript", SyntaxForm -> SuperscriptBox], 
         TraditionalForm], {0.01, 0.}, {
         AbsoluteThickness[0.1]}}, {-23.025850929940457`, 
        FormBox[
         TemplateBox[{0., 0.}, "Spacer2"], TraditionalForm], {0.005, 0.}, {
         AbsoluteThickness[0.1]}}, {-22.33270374938051, 
        FormBox[
         TemplateBox[{0., 0.}, "Spacer2"], TraditionalForm], {0.005, 0.}, {
         AbsoluteThickness[0.1]}}, {-21.927238641272346`, 
        FormBox[
         TemplateBox[{0., 0.}, "Spacer2"], TraditionalForm], {0.005, 0.}, {
         AbsoluteThickness[0.1]}}, {-21.639556568820566`, 
        FormBox[
         TemplateBox[{0., 0.}, "Spacer2"], TraditionalForm], {0.005, 0.}, {
         AbsoluteThickness[0.1]}}, {-21.416413017506358`, 
        FormBox[
         TemplateBox[{0., 0.}, "Spacer2"], TraditionalForm], {0.005, 0.}, {
         AbsoluteThickness[0.1]}}, {-21.234091460712403`, 
        FormBox[
         TemplateBox[{0., 0.}, "Spacer2"], TraditionalForm], {0.005, 0.}, {
         AbsoluteThickness[0.1]}}, {-21.079940780885142`, 
        FormBox[
         TemplateBox[{0., 0.}, "Spacer2"], TraditionalForm], {0.005, 0.}, {
         AbsoluteThickness[0.1]}}, {-20.94640938826062, 
        FormBox[
         TemplateBox[{0., 0.}, "Spacer2"], TraditionalForm], {0.005, 0.}, {
         AbsoluteThickness[0.1]}}, {-20.82862635260424, 
        FormBox[
         TemplateBox[{0., 0.}, "Spacer2"], TraditionalForm], {0.005, 0.}, {
         AbsoluteThickness[0.1]}}, {-20.030118656386467`, 
        FormBox[
         TemplateBox[{0., 0.}, "Spacer2"], TraditionalForm], {0.005, 0.}, {
         AbsoluteThickness[0.1]}}, {-19.624653548278303`, 
        FormBox[
         TemplateBox[{0., 0.}, "Spacer2"], TraditionalForm], {0.005, 0.}, {
         AbsoluteThickness[0.1]}}, {-19.33697147582652, 
        FormBox[
         TemplateBox[{0., 0.}, "Spacer2"], TraditionalForm], {0.005, 0.}, {
         AbsoluteThickness[0.1]}}, {-19.11382792451231, 
        FormBox[
         TemplateBox[{0., 0.}, "Spacer2"], TraditionalForm], {0.005, 0.}, {
         AbsoluteThickness[0.1]}}, {-18.931506367718356`, 
        FormBox[
         TemplateBox[{0., 0.}, "Spacer2"], TraditionalForm], {0.005, 0.}, {
         AbsoluteThickness[0.1]}}, {-18.7773556878911, 
        FormBox[
         TemplateBox[{0., 0.}, "Spacer2"], TraditionalForm], {0.005, 0.}, {
         AbsoluteThickness[0.1]}}, {-18.643824295266576`, 
        FormBox[
         TemplateBox[{0., 0.}, "Spacer2"], TraditionalForm], {0.005, 0.}, {
         AbsoluteThickness[0.1]}}, {-18.526041259610192`, 
        FormBox[
         TemplateBox[{0., 0.}, "Spacer2"], TraditionalForm], {0.005, 0.}, {
         AbsoluteThickness[0.1]}}, {-17.72753356339242, 
        FormBox[
         TemplateBox[{0., 0.}, "Spacer2"], TraditionalForm], {0.005, 0.}, {
         AbsoluteThickness[0.1]}}, {-17.322068455284256`, 
        FormBox[
         TemplateBox[{0., 0.}, "Spacer2"], TraditionalForm], {0.005, 0.}, {
         AbsoluteThickness[0.1]}}, {-17.034386382832476`, 
        FormBox[
         TemplateBox[{0., 0.}, "Spacer2"], TraditionalForm], {0.005, 0.}, {
         AbsoluteThickness[0.1]}}, {-16.811242831518264`, 
        FormBox[
         TemplateBox[{0., 0.}, "Spacer2"], TraditionalForm], {0.005, 0.}, {
         AbsoluteThickness[0.1]}}, {-16.62892127472431, 
        FormBox[
         TemplateBox[{0., 0.}, "Spacer2"], TraditionalForm], {0.005, 0.}, {
         AbsoluteThickness[0.1]}}, {-16.474770594897052`, 
        FormBox[
         TemplateBox[{0., 0.}, "Spacer2"], TraditionalForm], {0.005, 0.}, {
         AbsoluteThickness[0.1]}}, {-16.34123920227253, 
        FormBox[
         TemplateBox[{0., 0.}, "Spacer2"], TraditionalForm], {0.005, 0.}, {
         AbsoluteThickness[0.1]}}, {-16.223456166616145`, 
        FormBox[
         TemplateBox[{0., 0.}, "Spacer2"], TraditionalForm], {0.005, 0.}, {
         AbsoluteThickness[0.1]}}, {-15.424948470398375`, 
        FormBox[
         TemplateBox[{0., 0.}, "Spacer2"], TraditionalForm], {0.005, 0.}, {
         AbsoluteThickness[0.1]}}, {-15.01948336229021, 
        FormBox[
         TemplateBox[{0., 0.}, "Spacer2"], TraditionalForm], {0.005, 0.}, {
         AbsoluteThickness[0.1]}}, {-14.73180128983843, 
        FormBox[
         TemplateBox[{0., 0.}, "Spacer2"], TraditionalForm], {0.005, 0.}, {
         AbsoluteThickness[0.1]}}, {-14.508657738524219`, 
        FormBox[
         TemplateBox[{0., 0.}, "Spacer2"], TraditionalForm], {0.005, 0.}, {
         AbsoluteThickness[0.1]}}, {-14.326336181730264`, 
        FormBox[
         TemplateBox[{0., 0.}, "Spacer2"], TraditionalForm], {0.005, 0.}, {
         AbsoluteThickness[0.1]}}, {-14.172185501903007`, 
        FormBox[
         TemplateBox[{0., 0.}, "Spacer2"], TraditionalForm], {0.005, 0.}, {
         AbsoluteThickness[0.1]}}, {-14.038654109278484`, 
        FormBox[
         TemplateBox[{0., 0.}, "Spacer2"], TraditionalForm], {0.005, 0.}, {
         AbsoluteThickness[0.1]}}, {-13.9208710736221, 
        FormBox[
         TemplateBox[{0., 0.}, "Spacer2"], TraditionalForm], {0.005, 0.}, {
         AbsoluteThickness[0.1]}}, {-13.122363377404328`, 
        FormBox[
         TemplateBox[{0., 0.}, "Spacer2"], TraditionalForm], {0.005, 0.}, {
         AbsoluteThickness[0.1]}}, {-12.716898269296165`, 
        FormBox[
         TemplateBox[{0., 0.}, "Spacer2"], TraditionalForm], {0.005, 0.}, {
         AbsoluteThickness[0.1]}}, {-12.429216196844383`, 
        FormBox[
         TemplateBox[{0., 0.}, "Spacer2"], TraditionalForm], {0.005, 0.}, {
         AbsoluteThickness[0.1]}}, {-12.206072645530174`, 
        FormBox[
         TemplateBox[{0., 0.}, "Spacer2"], TraditionalForm], {0.005, 0.}, {
         AbsoluteThickness[0.1]}}, {-12.02375108873622, 
        FormBox[
         TemplateBox[{0., 0.}, "Spacer2"], TraditionalForm], {0.005, 0.}, {
         AbsoluteThickness[0.1]}}, {-11.86960040890896, 
        FormBox[
         TemplateBox[{0., 0.}, "Spacer2"], TraditionalForm], {0.005, 0.}, {
         AbsoluteThickness[0.1]}}, {-11.736069016284437`, 
        FormBox[
         TemplateBox[{0., 0.}, "Spacer2"], TraditionalForm], {0.005, 0.}, {
         AbsoluteThickness[0.1]}}, {-11.618285980628055`, 
        FormBox[
         TemplateBox[{0., 0.}, "Spacer2"], TraditionalForm], {0.005, 0.}, {
         AbsoluteThickness[0.1]}}, {-10.819778284410283`, 
        FormBox[
         TemplateBox[{0., 0.}, "Spacer2"], TraditionalForm], {0.005, 0.}, {
         AbsoluteThickness[0.1]}}, {-10.41431317630212, 
        FormBox[
         TemplateBox[{0., 0.}, "Spacer2"], TraditionalForm], {0.005, 0.}, {
         AbsoluteThickness[0.1]}}, {-10.126631103850338`, 
        FormBox[
         TemplateBox[{0., 0.}, "Spacer2"], TraditionalForm], {0.005, 0.}, {
         AbsoluteThickness[0.1]}}, {-9.903487552536127, 
        FormBox[
         TemplateBox[{0., 0.}, "Spacer2"], TraditionalForm], {0.005, 0.}, {
         AbsoluteThickness[0.1]}}, {-9.721165995742174, 
        FormBox[
         TemplateBox[{0., 0.}, "Spacer2"], TraditionalForm], {0.005, 0.}, {
         AbsoluteThickness[0.1]}}, {-9.567015315914915, 
        FormBox[
         TemplateBox[{0., 0.}, "Spacer2"], TraditionalForm], {0.005, 0.}, {
         AbsoluteThickness[0.1]}}, {-9.433483923290392, 
        FormBox[
         TemplateBox[{0., 0.}, "Spacer2"], TraditionalForm], {0.005, 0.}, {
         AbsoluteThickness[0.1]}}, {-9.315700887634009, 
        FormBox[
         TemplateBox[{0., 0.}, "Spacer2"], TraditionalForm], {0.005, 0.}, {
         AbsoluteThickness[0.1]}}, {-9.210340371976182, 
        FormBox[
         TemplateBox[{0., 0.}, "Spacer2"], TraditionalForm], {0.005, 0.}, {
         AbsoluteThickness[0.1]}}}, {{-20.72326583694641, 
        FormBox[
         TemplateBox[{0., 0.}, "Spacer2"], TraditionalForm], {0.01, 0.}, {
         AbsoluteThickness[0.1]}}, {-18.420680743952367`, 
        FormBox[
         TemplateBox[{0., 0.}, "Spacer2"], TraditionalForm], {0.01, 0.}, {
         AbsoluteThickness[0.1]}}, {-16.11809565095832, 
        FormBox[
         TemplateBox[{0., 0.}, "Spacer2"], TraditionalForm], {0.01, 0.}, {
         AbsoluteThickness[0.1]}}, {-13.815510557964274`, 
        FormBox[
         TemplateBox[{0., 0.}, "Spacer2"], TraditionalForm], {0.01, 0.}, {
         AbsoluteThickness[0.1]}}, {-11.512925464970229`, 
        FormBox[
         TemplateBox[{0., 0.}, "Spacer2"], TraditionalForm], {0.01, 0.}, {
         AbsoluteThickness[0.1]}}, {-23.025850929940457`, 
        FormBox[
         TemplateBox[{0., 0.}, "Spacer2"], TraditionalForm], {0.005, 0.}, {
         AbsoluteThickness[0.1]}}, {-22.33270374938051, 
        FormBox[
         TemplateBox[{0., 0.}, "Spacer2"], TraditionalForm], {0.005, 0.}, {
         AbsoluteThickness[0.1]}}, {-21.927238641272346`, 
        FormBox[
         TemplateBox[{0., 0.}, "Spacer2"], TraditionalForm], {0.005, 0.}, {
         AbsoluteThickness[0.1]}}, {-21.639556568820566`, 
        FormBox[
         TemplateBox[{0., 0.}, "Spacer2"], TraditionalForm], {0.005, 0.}, {
         AbsoluteThickness[0.1]}}, {-21.416413017506358`, 
        FormBox[
         TemplateBox[{0., 0.}, "Spacer2"], TraditionalForm], {0.005, 0.}, {
         AbsoluteThickness[0.1]}}, {-21.234091460712403`, 
        FormBox[
         TemplateBox[{0., 0.}, "Spacer2"], TraditionalForm], {0.005, 0.}, {
         AbsoluteThickness[0.1]}}, {-21.079940780885142`, 
        FormBox[
         TemplateBox[{0., 0.}, "Spacer2"], TraditionalForm], {0.005, 0.}, {
         AbsoluteThickness[0.1]}}, {-20.94640938826062, 
        FormBox[
         TemplateBox[{0., 0.}, "Spacer2"], TraditionalForm], {0.005, 0.}, {
         AbsoluteThickness[0.1]}}, {-20.82862635260424, 
        FormBox[
         TemplateBox[{0., 0.}, "Spacer2"], TraditionalForm], {0.005, 0.}, {
         AbsoluteThickness[0.1]}}, {-20.030118656386467`, 
        FormBox[
         TemplateBox[{0., 0.}, "Spacer2"], TraditionalForm], {0.005, 0.}, {
         AbsoluteThickness[0.1]}}, {-19.624653548278303`, 
        FormBox[
         TemplateBox[{0., 0.}, "Spacer2"], TraditionalForm], {0.005, 0.}, {
         AbsoluteThickness[0.1]}}, {-19.33697147582652, 
        FormBox[
         TemplateBox[{0., 0.}, "Spacer2"], TraditionalForm], {0.005, 0.}, {
         AbsoluteThickness[0.1]}}, {-19.11382792451231, 
        FormBox[
         TemplateBox[{0., 0.}, "Spacer2"], TraditionalForm], {0.005, 0.}, {
         AbsoluteThickness[0.1]}}, {-18.931506367718356`, 
        FormBox[
         TemplateBox[{0., 0.}, "Spacer2"], TraditionalForm], {0.005, 0.}, {
         AbsoluteThickness[0.1]}}, {-18.7773556878911, 
        FormBox[
         TemplateBox[{0., 0.}, "Spacer2"], TraditionalForm], {0.005, 0.}, {
         AbsoluteThickness[0.1]}}, {-18.643824295266576`, 
        FormBox[
         TemplateBox[{0., 0.}, "Spacer2"], TraditionalForm], {0.005, 0.}, {
         AbsoluteThickness[0.1]}}, {-18.526041259610192`, 
        FormBox[
         TemplateBox[{0., 0.}, "Spacer2"], TraditionalForm], {0.005, 0.}, {
         AbsoluteThickness[0.1]}}, {-17.72753356339242, 
        FormBox[
         TemplateBox[{0., 0.}, "Spacer2"], TraditionalForm], {0.005, 0.}, {
         AbsoluteThickness[0.1]}}, {-17.322068455284256`, 
        FormBox[
         TemplateBox[{0., 0.}, "Spacer2"], TraditionalForm], {0.005, 0.}, {
         AbsoluteThickness[0.1]}}, {-17.034386382832476`, 
        FormBox[
         TemplateBox[{0., 0.}, "Spacer2"], TraditionalForm], {0.005, 0.}, {
         AbsoluteThickness[0.1]}}, {-16.811242831518264`, 
        FormBox[
         TemplateBox[{0., 0.}, "Spacer2"], TraditionalForm], {0.005, 0.}, {
         AbsoluteThickness[0.1]}}, {-16.62892127472431, 
        FormBox[
         TemplateBox[{0., 0.}, "Spacer2"], TraditionalForm], {0.005, 0.}, {
         AbsoluteThickness[0.1]}}, {-16.474770594897052`, 
        FormBox[
         TemplateBox[{0., 0.}, "Spacer2"], TraditionalForm], {0.005, 0.}, {
         AbsoluteThickness[0.1]}}, {-16.34123920227253, 
        FormBox[
         TemplateBox[{0., 0.}, "Spacer2"], TraditionalForm], {0.005, 0.}, {
         AbsoluteThickness[0.1]}}, {-16.223456166616145`, 
        FormBox[
         TemplateBox[{0., 0.}, "Spacer2"], TraditionalForm], {0.005, 0.}, {
         AbsoluteThickness[0.1]}}, {-15.424948470398375`, 
        FormBox[
         TemplateBox[{0., 0.}, "Spacer2"], TraditionalForm], {0.005, 0.}, {
         AbsoluteThickness[0.1]}}, {-15.01948336229021, 
        FormBox[
         TemplateBox[{0., 0.}, "Spacer2"], TraditionalForm], {0.005, 0.}, {
         AbsoluteThickness[0.1]}}, {-14.73180128983843, 
        FormBox[
         TemplateBox[{0., 0.}, "Spacer2"], TraditionalForm], {0.005, 0.}, {
         AbsoluteThickness[0.1]}}, {-14.508657738524219`, 
        FormBox[
         TemplateBox[{0., 0.}, "Spacer2"], TraditionalForm], {0.005, 0.}, {
         AbsoluteThickness[0.1]}}, {-14.326336181730264`, 
        FormBox[
         TemplateBox[{0., 0.}, "Spacer2"], TraditionalForm], {0.005, 0.}, {
         AbsoluteThickness[0.1]}}, {-14.172185501903007`, 
        FormBox[
         TemplateBox[{0., 0.}, "Spacer2"], TraditionalForm], {0.005, 0.}, {
         AbsoluteThickness[0.1]}}, {-14.038654109278484`, 
        FormBox[
         TemplateBox[{0., 0.}, "Spacer2"], TraditionalForm], {0.005, 0.}, {
         AbsoluteThickness[0.1]}}, {-13.9208710736221, 
        FormBox[
         TemplateBox[{0., 0.}, "Spacer2"], TraditionalForm], {0.005, 0.}, {
         AbsoluteThickness[0.1]}}, {-13.122363377404328`, 
        FormBox[
         TemplateBox[{0., 0.}, "Spacer2"], TraditionalForm], {0.005, 0.}, {
         AbsoluteThickness[0.1]}}, {-12.716898269296165`, 
        FormBox[
         TemplateBox[{0., 0.}, "Spacer2"], TraditionalForm], {0.005, 0.}, {
         AbsoluteThickness[0.1]}}, {-12.429216196844383`, 
        FormBox[
         TemplateBox[{0., 0.}, "Spacer2"], TraditionalForm], {0.005, 0.}, {
         AbsoluteThickness[0.1]}}, {-12.206072645530174`, 
        FormBox[
         TemplateBox[{0., 0.}, "Spacer2"], TraditionalForm], {0.005, 0.}, {
         AbsoluteThickness[0.1]}}, {-12.02375108873622, 
        FormBox[
         TemplateBox[{0., 0.}, "Spacer2"], TraditionalForm], {0.005, 0.}, {
         AbsoluteThickness[0.1]}}, {-11.86960040890896, 
        FormBox[
         TemplateBox[{0., 0.}, "Spacer2"], TraditionalForm], {0.005, 0.}, {
         AbsoluteThickness[0.1]}}, {-11.736069016284437`, 
        FormBox[
         TemplateBox[{0., 0.}, "Spacer2"], TraditionalForm], {0.005, 0.}, {
         AbsoluteThickness[0.1]}}, {-11.618285980628055`, 
        FormBox[
         TemplateBox[{0., 0.}, "Spacer2"], TraditionalForm], {0.005, 0.}, {
         AbsoluteThickness[0.1]}}, {-10.819778284410283`, 
        FormBox[
         TemplateBox[{0., 0.}, "Spacer2"], TraditionalForm], {0.005, 0.}, {
         AbsoluteThickness[0.1]}}, {-10.41431317630212, 
        FormBox[
         TemplateBox[{0., 0.}, "Spacer2"], TraditionalForm], {0.005, 0.}, {
         AbsoluteThickness[0.1]}}, {-10.126631103850338`, 
        FormBox[
         TemplateBox[{0., 0.}, "Spacer2"], TraditionalForm], {0.005, 0.}, {
         AbsoluteThickness[0.1]}}, {-9.903487552536127, 
        FormBox[
         TemplateBox[{0., 0.}, "Spacer2"], TraditionalForm], {0.005, 0.}, {
         AbsoluteThickness[0.1]}}, {-9.721165995742174, 
        FormBox[
         TemplateBox[{0., 0.}, "Spacer2"], TraditionalForm], {0.005, 0.}, {
         AbsoluteThickness[0.1]}}, {-9.567015315914915, 
        FormBox[
         TemplateBox[{0., 0.}, "Spacer2"], TraditionalForm], {0.005, 0.}, {
         AbsoluteThickness[0.1]}}, {-9.433483923290392, 
        FormBox[
         TemplateBox[{0., 0.}, "Spacer2"], TraditionalForm], {0.005, 0.}, {
         AbsoluteThickness[0.1]}}, {-9.315700887634009, 
        FormBox[
         TemplateBox[{0., 0.}, "Spacer2"], TraditionalForm], {0.005, 0.}, {
         AbsoluteThickness[0.1]}}, {-9.210340371976182, 
        FormBox[
         TemplateBox[{0., 0.}, "Spacer2"], TraditionalForm], {0.005, 0.}, {
         AbsoluteThickness[0.1]}}}}}],
  FrameTicksStyle->20,
  GridLines->{None, None},
  GridLinesStyle->Directive[
    GrayLevel[0.5, 0.4]],
  ImagePadding->All,
  ImageSize->{500},
  Method->{
   "DefaultBoundaryStyle" -> Automatic, 
    "DefaultGraphicsInteraction" -> {
     "Version" -> 1.2, "TrackMousePosition" -> {True, False}, 
      "Effects" -> {
       "Highlight" -> {"ratio" -> 2}, "HighlightPoint" -> {"ratio" -> 2}, 
        "Droplines" -> {
         "freeformCursorMode" -> True, 
          "placement" -> {"x" -> "All", "y" -> "None"}}}}, "DefaultMeshStyle" -> 
    AbsolutePointSize[6], "ScalingFunctions" -> None},
  PlotLabel->FormBox[
    StyleBox[
    "\"\\!\\(\\*SubscriptBox[\\(K\\), \\(d\\)]\\): \[LongDash]100nM  \[Dash] \
\[Dash]1nM \\!\\(\\*SubscriptBox[\\(K\\), \\(A\\)]\\):2 \
\\!\\(\\*SubscriptBox[\\(K\\), \\(S\\)]\\):100nM [14-3-3]:2\[Mu]M\"", 20, 
     FontFamily -> "Arial", StripOnInput -> False], TraditionalForm],
  PlotRange->
   NCache[{{-Log[1000000000], -
      Log[100000]}, {-20.72093267083737, -11.417700862471442`}}, \
{{-20.72326583694641, -11.512925464970229`}, {-20.72093267083737, \
-11.417700862471442`}}],
  PlotRangeClipping->True,
  PlotRangePadding->{{
     Scaled[0.02], 
     Scaled[0.02]}, {
     Scaled[0.05], 
     Scaled[0.05]}},
  Ticks->{Quiet[
     Charting`ScaledTicks[{Log, Exp}][#, #2, {6, 6}]]& , Quiet[
     Charting`ScaledTicks[{Log, Exp}][#, #2, {6, 6}]]& }]], "Input",
 CellChangeTimes->{{3.8321684915662065`*^9, 3.832168491867019*^9}},
 CellLabel->"",ExpressionUUID->"353784bd-c9a0-4628-ac44-7d486d7b519b"]
}, Closed]],

Cell[CellGroupData[{

Cell["2.5. Analytic Expressions for maximum Fold Change (FC)", "Subsubsection",
 CellChangeTimes->{{3.831920558274994*^9, 3.831920568951131*^9}, {
  3.8319206099444203`*^9, 3.8319206382915373`*^9}, {3.8319228274578667`*^9, 
  3.831922828296911*^9}, {3.8319230151965113`*^9, 3.831923019022663*^9}, {
  3.8319231620652547`*^9, 3.831923163522001*^9}, {3.8319233182837677`*^9, 
  3.8319233190539513`*^9}, {3.8331596813763204`*^9, 3.833159682695389*^9}, {
  3.8449391653106976`*^9, 3.8449391654115205`*^9}, {3.9110772472993364`*^9, 
  3.911077247440529*^9}, {3.91426800109645*^9, 
  3.914268001271509*^9}},ExpressionUUID->"a2d8f0d1-8878-4219-91fb-\
36c031ca1114"],

Cell["\<\
Fold change is defined as the ratio between maximum RAF activity (no/conc of \
active protomers) to that in absence of drug\
\>", "Text",
 CellChangeTimes->{{3.8319210014332504`*^9, 
  3.831921044927513*^9}},ExpressionUUID->"d1c3dbcb-29e7-4bd4-beeb-\
86dd403e6ab0"],

Cell[CellGroupData[{

Cell[BoxData[{
 RowBox[{
  RowBox[{"maxActiveRAFCAS", "=", 
   RowBox[{"FullSimplify", "[", 
    RowBox[{"SimplifyPars", "[", 
     RowBox[{"fnActiveRAF1433CAS", "/.", 
      RowBox[{"zeroes", "[", 
       RowBox[{"[", "2", "]"}], "]"}]}], "]"}], "]"}]}], 
  ";"}], "\[IndentingNewLine]", 
 RowBox[{"rafFCCAS", "=", 
  RowBox[{"SimplifyPars", "[", 
   RowBox[{"maxActiveRAFCAS", "/", "baselineActiveRAFCAS"}], 
   "]"}]}]}], "Input",
 CellChangeTimes->{{3.8319206411308155`*^9, 3.831920654543648*^9}, {
   3.8319209514436145`*^9, 3.831920964234915*^9}, {3.8319210462861276`*^9, 
   3.8319210808824434`*^9}, {3.8319211410192847`*^9, 
   3.8319211418294463`*^9}, {3.8319212907129707`*^9, 3.831921293775152*^9}, {
   3.8319230826864014`*^9, 3.8319231099585505`*^9}, 
   3.844884193402062*^9},ExpressionUUID->"ac0405fe-1622-4867-80aa-\
80752ca34d97"],

Cell[BoxData[
 FractionBox[
  RowBox[{"8", " ", 
   RowBox[{"(", 
    RowBox[{
     RowBox[{"-", "1"}], "+", 
     SqrtBox[
      RowBox[{"1", "+", 
       RowBox[{"6", " ", 
        SubscriptBox["RAF", "rel"]}]}]], "+", 
     RowBox[{
      SubscriptBox["RAF", "rel"], " ", 
      RowBox[{"(", 
       RowBox[{
        RowBox[{"-", "9"}], "+", 
        RowBox[{"6", " ", 
         SqrtBox[
          RowBox[{"1", "+", 
           RowBox[{"6", " ", 
            SubscriptBox["RAF", "rel"]}]}]]}]}], ")"}]}]}], ")"}]}], 
  RowBox[{"27", " ", "KA", " ", 
   RowBox[{"(", 
    RowBox[{"1", "+", 
     SubscriptBox["S", "rel"]}], ")"}], " ", 
   SuperscriptBox[
    RowBox[{"(", 
     RowBox[{"1", "+", "KA", "+", 
      RowBox[{"KA", " ", 
       SubscriptBox["S", "rel"]}], "-", 
      SqrtBox[
       RowBox[{
        RowBox[{"8", " ", 
         SubscriptBox["RAF", "rel"]}], "+", 
        SuperscriptBox[
         RowBox[{"(", 
          RowBox[{"1", "+", "KA", "+", 
           RowBox[{"KA", " ", 
            SubscriptBox["S", "rel"]}]}], ")"}], "2"]}]]}], ")"}], 
    "2"]}]]], "Output",
 CellChangeTimes->{3.8319231931172204`*^9, 3.8321663507875576`*^9},
 CellLabel->"Out[26]=",ExpressionUUID->"ec9914e9-6732-447b-b57b-487b54f09669"]
}, Open  ]],

Cell[CellGroupData[{

Cell[BoxData[
 RowBox[{"{", 
  RowBox[{"maxActiveRAFCAS", ",", "baselineActiveRAFCAS"}], "}"}]], "Input",
 CellChangeTimes->{{3.831921309557544*^9, 3.831921313809476*^9}, {
  3.83192149143499*^9, 3.831921516429093*^9}, {3.831921839511224*^9, 
  3.831921840863959*^9}, {3.8319219854236984`*^9, 3.8319219975312634`*^9}, {
  3.8319232035944386`*^9, 3.8319232056014457`*^9}},
 CellLabel->"In[27]:=",ExpressionUUID->"de2712b8-ecd5-4960-b3f0-044d4feb8af7"],

Cell[BoxData[
 RowBox[{"{", 
  RowBox[{
   FractionBox[
    RowBox[{
     RowBox[{"-", "1"}], "+", 
     SqrtBox[
      RowBox[{"1", "+", 
       RowBox[{"6", " ", 
        SubscriptBox["RAF", "rel"]}]}]], "+", 
     RowBox[{
      SubscriptBox["RAF", "rel"], " ", 
      RowBox[{"(", 
       RowBox[{
        RowBox[{"-", "9"}], "+", 
        RowBox[{"6", " ", 
         SqrtBox[
          RowBox[{"1", "+", 
           RowBox[{"6", " ", 
            SubscriptBox["RAF", "rel"]}]}]]}]}], ")"}]}]}], 
    RowBox[{"27", " ", "KA", " ", 
     SubscriptBox["RAF", "rel"], " ", 
     RowBox[{"(", 
      RowBox[{"1", "+", 
       SubscriptBox["S", "rel"]}], ")"}]}]], ",", 
   FractionBox[
    SuperscriptBox[
     RowBox[{"(", 
      RowBox[{"1", "+", "KA", "+", 
       RowBox[{"KA", " ", 
        SubscriptBox["S", "rel"]}], "-", 
       SqrtBox[
        RowBox[{
         RowBox[{"8", " ", 
          SubscriptBox["RAF", "rel"]}], "+", 
         SuperscriptBox[
          RowBox[{"(", 
           RowBox[{"1", "+", "KA", "+", 
            RowBox[{"KA", " ", 
             SubscriptBox["S", "rel"]}]}], ")"}], "2"]}]]}], ")"}], "2"], 
    RowBox[{"8", " ", 
     SubscriptBox["RAF", "rel"]}]]}], "}"}]], "Output",
 CellChangeTimes->{{3.8319215058299084`*^9, 3.8319215176454945`*^9}, 
   3.8319218472108855`*^9, {3.831921986970317*^9, 3.83192199783183*^9}, 
   3.8319232061088552`*^9, 3.832166352615747*^9},
 CellLabel->"Out[27]=",ExpressionUUID->"37461436-1829-4e27-8e7e-b5ac16758a07"]
}, Open  ]],

Cell[TextData[{
 "When the \[OpenCurlyQuote]exist\[CloseCurlyQuote] conditions derived above \
to qualify for existence of PA within this model are satisfied, we can \
evaluate the functional dependence of the raf fold change expression on ",
 Cell[BoxData[
  FormBox[
   SubscriptBox["RAF", "rel"], TraditionalForm]],ExpressionUUID->
  "7e16cfb9-f1b3-4a6b-b719-f1f5910b108b"],
 " and KA:"
}], "Text",
 CellChangeTimes->{{3.832087546777257*^9, 
  3.8320875941822586`*^9}},ExpressionUUID->"82c8dfeb-c519-4f75-bfeb-\
41a26ebe1565"],

Cell[CellGroupData[{

Cell[BoxData[{
 RowBox[{
  RowBox[{"dRAFrafFC", "=", 
   RowBox[{"SimplifyPars", "[", 
    RowBox[{"D", "[", 
     RowBox[{"rafFCCAS", ",", 
      SubscriptBox["RAF", "rel"]}], "]"}], "]"}]}], 
  ";"}], "\[IndentingNewLine]", 
 RowBox[{
  RowBox[{"dKArafFC", "=", 
   RowBox[{"SimplifyPars", "[", 
    RowBox[{"D", "[", 
     RowBox[{"rafFCCAS", ",", "KA"}], "]"}], "]"}]}], 
  ";"}], "\[IndentingNewLine]", 
 RowBox[{
  RowBox[{"dSrafFC", "=", 
   RowBox[{"SimplifyPars", "[", 
    RowBox[{"D", "[", 
     RowBox[{"rafFCCAS", ",", 
      SubscriptBox["S", "rel"]}], "]"}], "]"}]}], 
  ";"}], "\[IndentingNewLine]", 
 RowBox[{"SimplifyPars", "[", 
  RowBox[{"Simplify", "[", 
   RowBox[{
    RowBox[{"Reduce", "[", 
     RowBox[{"dRAFrafFC", "<", "0"}], "]"}], ",", "exist"}], "]"}], 
  "]"}], "\[IndentingNewLine]", 
 RowBox[{"SimplifyPars", "[", 
  RowBox[{"Simplify", "[", 
   RowBox[{
    RowBox[{"Reduce", "[", 
     RowBox[{"dKArafFC", ">", "0"}], "]"}], ",", "exist"}], "]"}], 
  "]"}], "\[IndentingNewLine]", 
 RowBox[{"SimplifyPars", "[", 
  RowBox[{"Simplify", "[", 
   RowBox[{
    RowBox[{"Reduce", "[", 
     RowBox[{"dSrafFC", ">", "0"}], "]"}], ",", "exist"}], "]"}], 
  "]"}]}], "Input",
 CellChangeTimes->{{3.832086689751876*^9, 3.8320867350715184`*^9}, {
  3.832087084899557*^9, 3.8320870857655926`*^9}, {3.8320873820129504`*^9, 
  3.832087506095231*^9}, {3.832087718396454*^9, 3.8320877721038113`*^9}, {
  3.8321663607379875`*^9, 3.832166470135743*^9}},
 CellLabel->"In[52]:=",ExpressionUUID->"db34223f-4d36-4607-8d02-fb0bf1caaf80"],

Cell[BoxData["True"], "Output",
 CellChangeTimes->{{3.8321664114621334`*^9, 3.8321664716394634`*^9}},
 CellLabel->"Out[55]=",ExpressionUUID->"f12aa8b0-f773-4fff-9208-d8614e7bf228"],

Cell[BoxData["True"], "Output",
 CellChangeTimes->{{3.8321664114621334`*^9, 3.8321664719247093`*^9}},
 CellLabel->"Out[56]=",ExpressionUUID->"c078ec53-15df-40ff-a120-c05be7ef0a6c"],

Cell[BoxData["True"], "Output",
 CellChangeTimes->{{3.8321664114621334`*^9, 3.83216647220992*^9}},
 CellLabel->"Out[57]=",ExpressionUUID->"343b3197-d4cd-4188-ad89-39787cd02305"]
}, Open  ]],

Cell[TextData[{
 "Hence, first derivative of the fold change expression relative to KA and ",
 Cell[BoxData[
  FormBox[
   SubscriptBox["S", "rel"], TraditionalForm]],ExpressionUUID->
  "2c2fafc0-c7ca-42d4-bc78-b8525c934fb5"],
 " is always positive when the model displays PA and the first derivative \
relative to RAF rel always negative. \[LineSeparator]In other words, an \
equilibrium that more and more favors the inactive state (increasing KA or \
14-3-3), the fold change continues to increase as a function of KA. And as \
the concentration of RAF increases or it's dimerization rate increases (Kdim \
reduces), the fold change relative to baseline continues to reduce."
}], "Text",
 CellChangeTimes->{{3.832166522417119*^9, 
  3.8321665395021777`*^9}},ExpressionUUID->"34f7661a-4970-4ac0-bc7a-\
6f13cb048401"]
}, Closed]],

Cell[CellGroupData[{

Cell["2.6. Convert to Python", "Subsubsection",
 CellChangeTimes->{{3.7704919114871416`*^9, 3.7704919445024767`*^9}, 
   3.812382588888402*^9, {3.8123827563386364`*^9, 3.812382758266935*^9}, {
   3.81342593859678*^9, 3.813425941540888*^9}, {3.8319230241545467`*^9, 
   3.8319230242707357`*^9}, 3.832432355027275*^9, {3.8331596838477488`*^9, 
   3.833159685586487*^9}, {3.844939166299877*^9, 3.844939166399742*^9}, {
   3.9110772481397996`*^9, 3.9110772483546176`*^9}, {3.9142680022681837`*^9, 
   3.914268002412342*^9}},ExpressionUUID->"b2f044ea-1978-48ef-9323-\
a7a98fd08917"],

Cell[CellGroupData[{

Cell["\<\
For numerical implementation, we define the CAS model without simplifying \
assumptions.\
\>", "Subsubsubsection",
 CellChangeTimes->{{3.8324323832068386`*^9, 
  3.832432424567952*^9}},ExpressionUUID->"b3e9afa4-47ea-4ddc-ad04-\
740be1395c04"],

Cell[BoxData[{
 RowBox[{
  RowBox[{"vars", "=", 
   RowBox[{"{", 
    RowBox[{
    "a", ",", "A", ",", "d", ",", "AA", ",", "Ad", ",", "AAd", ",", "AdAd", 
     ",", "as"}], "}"}]}], ";"}], "\[IndentingNewLine]", 
 RowBox[{
  RowBox[{
   RowBox[{"repcycles", "=", 
    RowBox[{"{", 
     RowBox[{
      RowBox[{"AA", "\[Rule]", 
       FractionBox[
        SuperscriptBox["A", "2"], "Kdim"]}], ",", 
      RowBox[{"AAd", "\[Rule]", 
       FractionBox[
        RowBox[{"2", " ", 
         SuperscriptBox["A", "2"], "d"}], 
        RowBox[{"Kdim", " ", "Kd"}]]}], ",", 
      RowBox[{"AdAd", "\[Rule]", 
       FractionBox[
        RowBox[{
         SuperscriptBox["A", "2"], 
         SuperscriptBox["d", "2"]}], 
        RowBox[{"Kdim", " ", 
         SuperscriptBox["Kd", "2"]}]]}], ",", 
      RowBox[{"Ad", "\[Rule]", 
       FractionBox[
        RowBox[{"A", " ", "d"}], "Kd"]}], ",", 
      RowBox[{"as", "\[Rule]", 
       FractionBox[
        RowBox[{"STOT", " ", "a"}], 
        RowBox[{"a", "+", "Ksm"}]]}]}], "}"}]}], ";"}], " ", 
  RowBox[{"(*", " ", 
   RowBox[{
    RowBox[{"as", "\[Rule]", 
     RowBox[{
      FractionBox[
       RowBox[{"STOT", " ", "a"}], 
       RowBox[{"a", "+", "Ksm"}]], " ", "is", " ", "the", " ", "complete", 
      " ", "expression", " ", "however"}]}], ",", " ", 
    RowBox[{
     RowBox[{
     "the", " ", "reduced", " ", "expression", " ", "is", " ", "valid", " ", 
      "in", " ", "the", " ", "limit", " ", "of", " ", "STOT"}], ">>", 
     RowBox[{"RAF", " ", "and", " ", "Ksm"}], ">>", "RAF"}]}], 
   "*)"}]}], "\[IndentingNewLine]", 
 RowBox[{
  RowBox[{"repc1", "=", 
   RowBox[{"{", 
    RowBox[{"a", "\[Rule]", 
     RowBox[{"A", " ", "KA"}]}], "}"}]}], ";"}], "\[IndentingNewLine]", 
 RowBox[{
  RowBox[{"rep221", "=", 
   RowBox[{"Join", "[", 
    RowBox[{
     RowBox[{"repcycles", "/.", "repc1"}], ",", "repc1"}], "]"}]}], 
  ";"}], "\[IndentingNewLine]", 
 RowBox[{
  RowBox[{
   RowBox[{"Consrv", "[", "eqns_", "]"}], ":=", 
   RowBox[{"{", 
    RowBox[{
     RowBox[{"Simplify", "[", 
      RowBox[{
       RowBox[{"eqns", "[", 
        RowBox[{"[", "1", "]"}], "]"}], "+", 
       RowBox[{"eqns", "[", 
        RowBox[{"[", "2", "]"}], "]"}], "+", 
       RowBox[{"eqns", "[", 
        RowBox[{"[", "5", "]"}], "]"}], "+", 
       RowBox[{"eqns", "[", 
        RowBox[{"[", "8", "]"}], "]"}], "+", 
       RowBox[{"2", 
        RowBox[{"(", 
         RowBox[{
          RowBox[{"eqns", "[", 
           RowBox[{"[", "4", "]"}], "]"}], "+", 
          RowBox[{"eqns", "[", 
           RowBox[{"[", "6", "]"}], "]"}], "+", 
          RowBox[{"eqns", "[", 
           RowBox[{"[", "7", "]"}], "]"}]}], ")"}]}]}], "]"}], ",", 
     RowBox[{"Simplify", "[", 
      RowBox[{
       RowBox[{"eqns", "[", 
        RowBox[{"[", "3", "]"}], "]"}], "+", 
       RowBox[{"eqns", "[", 
        RowBox[{"[", "5", "]"}], "]"}], "+", 
       RowBox[{"eqns", "[", 
        RowBox[{"[", "6", "]"}], "]"}], "+", 
       RowBox[{"2", 
        RowBox[{"(", 
         RowBox[{"eqns", "[", 
          RowBox[{"[", "7", "]"}], "]"}], ")"}]}]}], "]"}]}], "}"}]}], 
  ";"}], "\[IndentingNewLine]", 
 RowBox[{
  RowBox[{
   RowBox[{"RafActivity", "[", "vars_", "]"}], ":=", 
   RowBox[{
    RowBox[{"2", " ", 
     RowBox[{"vars", "[", 
      RowBox[{"[", "4", "]"}], "]"}]}], "+", 
    RowBox[{"vars", "[", 
     RowBox[{"[", "6", "]"}], "]"}]}]}], ";"}], "\[IndentingNewLine]", 
 RowBox[{"eqnsconsrv", "=", 
  RowBox[{"Thread", "[", 
   RowBox[{
    RowBox[{"Simplify", "[", 
     RowBox[{
      RowBox[{"Consrv", "[", "vars", "]"}], "/.", "rep221"}], "]"}], 
    "\[Equal]", 
    RowBox[{"{", 
     RowBox[{"RAF", ",", "DTOT"}], "}"}]}], "]"}]}], "\[IndentingNewLine]", 
 RowBox[{
  RowBox[{
   RowBox[{"SimplifyPars", "[", "x_", "]"}], ":=", 
   RowBox[{"Simplify", "[", 
    RowBox[{"x", ",", 
     RowBox[{"{", 
      RowBox[{
       RowBox[{"Kd", ">", "0"}], ",", 
       RowBox[{"RAF", ">", " ", "0"}], ",", 
       RowBox[{"DTOT", "\[GreaterEqual]", " ", "0"}], ",", 
       RowBox[{
        SubscriptBox["d", "rel"], "\[GreaterEqual]", " ", "0"}], ",", 
       RowBox[{
        SubscriptBox["RAF", "rel"], ">", " ", "0"}], ",", 
       RowBox[{"Kdim", ">", "0"}], ",", 
       RowBox[{"KA", ">", "0"}], ",", 
       RowBox[{"d", ">", "0"}], ",", 
       RowBox[{"Ksm", ">", "0"}], ",", 
       RowBox[{
        SubscriptBox["S", "rel"], "\[GreaterEqual]", " ", "0"}], ",", 
       RowBox[{"STOT", "\[GreaterEqual]", " ", "0"}]}], "}"}]}], "]"}]}], 
  ";"}], "\[IndentingNewLine]", 
 RowBox[{"AK", "=", 
  RowBox[{"FullSimplify", "[", 
   RowBox[{"SimplifyPars", "[", 
    RowBox[{
     RowBox[{
      RowBox[{"RafActivity", "[", "vars", "]"}], "/", "RAF"}], "/.", 
     "rep221"}], "]"}], "]"}]}], "\[IndentingNewLine]", 
 RowBox[{
  RowBox[{"repratios", "=", 
   RowBox[{"{", 
    RowBox[{"d", "\[Rule]", 
     RowBox[{"(", 
      RowBox[{
       SubscriptBox["d", "rel"], " ", "Kd"}], ")"}]}], "}"}]}], 
  ";"}]}], "Input",
 CellChangeTimes->{
  3.832686179528673*^9, {3.8326862230012107`*^9, 3.832686278524148*^9}, {
   3.832686366512843*^9, 3.832686401702629*^9}, 3.832686623523737*^9, {
   3.8448845249324746`*^9, 3.8448845249324746`*^9}, {3.8449411557469597`*^9, 
   3.8449411601766253`*^9}, {3.8449428966569357`*^9, 
   3.8449429257994175`*^9}},ExpressionUUID->"83648d18-1af0-4ac4-9b8d-\
1901af94dc62"],

Cell[BoxData[
 RowBox[{"{", 
  RowBox[{
   RowBox[{
    RowBox[{"A", " ", 
     RowBox[{"(", 
      RowBox[{"KA", "+", 
       FractionBox[
        RowBox[{
         RowBox[{"(", 
          RowBox[{"d", "+", "Kd"}], ")"}], " ", 
         RowBox[{"(", 
          RowBox[{
           RowBox[{"2", " ", "A", " ", 
            RowBox[{"(", 
             RowBox[{"d", "+", "Kd"}], ")"}]}], "+", 
           RowBox[{"Kd", " ", "Kdim"}]}], ")"}]}], 
        RowBox[{
         SuperscriptBox["Kd", "2"], " ", "Kdim"}]], "+", 
       FractionBox[
        RowBox[{"KA", " ", "STOT"}], 
        RowBox[{
         RowBox[{"A", " ", "KA"}], "+", "Ksm"}]]}], ")"}]}], "\[Equal]", 
    "RAF"}], ",", 
   RowBox[{
    RowBox[{"d", "+", 
     FractionBox[
      RowBox[{"A", " ", "d"}], "Kd"], "+", 
     FractionBox[
      RowBox[{"2", " ", 
       SuperscriptBox["A", "2"], " ", "d", " ", 
       RowBox[{"(", 
        RowBox[{"d", "+", "Kd"}], ")"}]}], 
      RowBox[{
       SuperscriptBox["Kd", "2"], " ", "Kdim"}]]}], "\[Equal]", "DTOT"}]}], 
  "}"}]], "Input",
 CellChangeTimes->{{3.844884524948114*^9, 3.844884524948114*^9}, 
   3.8449411613442874`*^9},ExpressionUUID->"7743481b-b805-45d3-a378-\
c109d234ca34"],

Cell[BoxData[
 FractionBox[
  RowBox[{"2", " ", 
   SuperscriptBox["A", "2"], " ", 
   RowBox[{"(", 
    RowBox[{"d", "+", "Kd"}], ")"}]}], 
  RowBox[{"Kd", " ", "Kdim", " ", "RAF"}]]], "Input",
 CellChangeTimes->{{3.844884524948114*^9, 
  3.8448845249637403`*^9}},ExpressionUUID->"385836fa-98ae-4f73-b7dd-\
e4951e4fcb43"]
}, Closed]],

Cell[CellGroupData[{

Cell["Python conversions", "Subsubsubsection",
 CellChangeTimes->{{3.8326874992567515`*^9, 
  3.832687506925372*^9}},ExpressionUUID->"1c97ae62-dc6e-4e97-a5f2-\
c3774538dd72"],

Cell[BoxData[
 RowBox[{
  RowBox[{"(*", 
   RowBox[{
   "String", " ", "replacement", " ", "functions", " ", "to", " ", "convert", 
    " ", "mathematica", " ", "results", " ", "into", " ", "python"}], "*)"}], 
  "\[IndentingNewLine]", 
  RowBox[{
   RowBox[{
    RowBox[{"names1", "=", 
     RowBox[{"{", 
      RowBox[{
      "rafr", ",", "KA", ",", "Kdim", ",", "Kd", ",", "RAF", ",", "sr", ",", 
       "Ksm", ",", "STOT"}], "}"}]}], ";"}], "\[IndentingNewLine]", 
   RowBox[{
    RowBox[{"paramnames", "=", 
     RowBox[{"{", 
      RowBox[{
       SubscriptBox["RAF", "rel"], ",", "KA", ",", "Kdim", ",", "Kd", ",", 
       "RAF", ",", 
       SubscriptBox["S", "rel"], ",", "Ksm", ",", "STOT"}], "}"}]}], ";"}], 
   "\[IndentingNewLine]", 
   RowBox[{
    RowBox[{
     RowBox[{"addparams", "[", "x_", "]"}], ":=", 
     RowBox[{"\"\<params['\>\"", "<>", 
      RowBox[{"ToString", "[", "x", "]"}], "<>", "\"\<']\>\""}]}], ";"}], 
   "\[IndentingNewLine]", 
   RowBox[{
    RowBox[{"reppython", "=", 
     RowBox[{"Join", "[", 
      RowBox[{
       RowBox[{"{", 
        RowBox[{
         RowBox[{"\"\<^\>\"", "\[Rule]", "\"\<**\>\""}], ",", 
         RowBox[{"\"\<Sqrt[\>\"", "\[Rule]", "\"\<np.sqrt(\>\""}], ",", 
         RowBox[{"\"\<]\>\"", "\[Rule]", "\"\<)\>\""}], ",", 
         RowBox[{"\"\<->\>\"", "\[Rule]", "\"\<:\>\""}], ",", 
         RowBox[{
          RowBox[{"ToString", "[", 
           RowBox[{
            SubscriptBox["d", "rel"], "//", "InputForm"}], "]"}], "\[Rule]", 
          "\"\<dr\>\""}]}], "}"}], ",", 
       RowBox[{"Thread", "[", 
        RowBox[{
         RowBox[{"(", 
          RowBox[{
           RowBox[{
            RowBox[{"ToString", "[", 
             RowBox[{"#", "//", "InputForm"}], "]"}], "&"}], "/@", 
           "paramnames"}], ")"}], "->", 
         RowBox[{"(", 
          RowBox[{"addparams", "/@", "names1"}], ")"}]}], "]"}]}], "]"}]}], 
    ";"}], "\[IndentingNewLine]", 
   RowBox[{"(*", 
    RowBox[{"Active", " ", "Kinase", " ", "expression"}], "*)"}], "\n", 
   RowBox[{"StringReplace", "[", 
    RowBox[{
     RowBox[{"ToString", "[", 
      RowBox[{"InputForm", "[", 
       RowBox[{"SimplifyPars", "[", 
        RowBox[{"AK", " ", "/.", " ", "repratios"}], "]"}], "]"}], "]"}], ",",
      " ", "reppython"}], "]"}], " ", "\[IndentingNewLine]", 
   RowBox[{"(*", "validation", "*)"}], "\[IndentingNewLine]", 
   RowBox[{"{", 
    RowBox[{"\"\<AK:\>\"", ",", 
     RowBox[{"SetPrecision", "[", 
      RowBox[{
       RowBox[{
        RowBox[{
         RowBox[{"AK", "/.", "repratios"}], "/.", 
         RowBox[{"{", 
          RowBox[{
           RowBox[{"A", "\[Rule]", "0.00036839384905164947"}], ",", 
           RowBox[{
            SubscriptBox["d", "rel"], "\[Rule]", "1.1"}]}], "}"}]}], "/.", 
        "baseparams"}], ",", "10"}], "]"}]}], "}"}], "\[IndentingNewLine]", 
   RowBox[{"(*", 
    RowBox[{"RAF", " ", "conservation", " ", "equation"}], "*)"}], 
   "\[IndentingNewLine]", 
   RowBox[{"StringReplace", "[", 
    RowBox[{
     RowBox[{"ToString", "[", 
      RowBox[{"InputForm", "[", 
       RowBox[{"SimplifyPars", "[", 
        RowBox[{
         RowBox[{
          RowBox[{"eqnsconsrv", "[", 
           RowBox[{"[", "1", "]"}], "]"}], "[", 
          RowBox[{"[", "1", "]"}], "]"}], "/.", "repratios"}], "]"}], "]"}], 
      "]"}], ",", "reppython"}], "]"}], " ", "\[IndentingNewLine]", 
   RowBox[{"(*", "validation", "*)"}], "\[IndentingNewLine]", 
   RowBox[{"{", 
    RowBox[{"\"\<RAF:\>\"", ",", 
     RowBox[{"SetPrecision", "[", 
      RowBox[{
       RowBox[{
        RowBox[{
         RowBox[{
          RowBox[{"RAF", "-", 
           RowBox[{
            RowBox[{"eqnsconsrv", "[", 
             RowBox[{"[", "1", "]"}], "]"}], "[", 
            RowBox[{"[", "1", "]"}], "]"}]}], "/.", "repratios"}], "/.", 
         RowBox[{"{", 
          RowBox[{
           RowBox[{"A", "\[Rule]", "0.001"}], ",", 
           RowBox[{
            SubscriptBox["d", "rel"], "\[Rule]", "1.1"}]}], "}"}]}], "/.", 
        "baseparams"}], ",", "10"}], "]"}]}], "}"}]}]}]], "Input",
 CellChangeTimes->{{3.7704920138853006`*^9, 3.7704920353261833`*^9}, {
   3.7704921129339495`*^9, 3.770492135710803*^9}, {3.770492174328393*^9, 
   3.770492272814272*^9}, {3.7704923632304277`*^9, 3.7704923723502135`*^9}, {
   3.7704924330859566`*^9, 3.770492581244342*^9}, {3.770492730237709*^9, 
   3.770492736443832*^9}, {3.770492815742259*^9, 3.7704928185155263`*^9}, {
   3.7704930077890444`*^9, 3.7704930117396774`*^9}, {3.812382966006569*^9, 
   3.8123829661940684`*^9}, {3.812997079775525*^9, 3.812997103302224*^9}, {
   3.8134255910358257`*^9, 3.8134255914227214`*^9}, {3.8134257676214514`*^9, 
   3.813425774941465*^9}, 3.8319229291985197`*^9, 3.8319231099585505`*^9, {
   3.832431593529179*^9, 3.832431593529179*^9}, {3.832686299590186*^9, 
   3.832686339928604*^9}, {3.8326864497415357`*^9, 3.8326865128590484`*^9}, {
   3.8326866932826653`*^9, 3.8326867284400816`*^9}, {3.8326872467426414`*^9, 
   3.8326873040613527`*^9}, {3.83268733963078*^9, 3.8326873446937485`*^9}, {
   3.832687392201334*^9, 3.832687406948336*^9}, {3.8448845249637403`*^9, 
   3.8448845249637403`*^9}, {3.844941164378231*^9, 
   3.844941165139907*^9}},ExpressionUUID->"f5c190d5-7b1d-4ae4-bc08-\
006994c8a847"],

Cell[CellGroupData[{

Cell[BoxData["\"\<(2*A**2*(1 + dr))/(params['Kdim']*params['RAF'])\>\""], "Input",
 CellChangeTimes->{{3.8448845249793673`*^9, 
  3.8448845249793673`*^9}},ExpressionUUID->"d2088c6c-4f2f-4537-9164-\
3fd77aa6217d"],

Cell[BoxData[
 RowBox[{"{", 
  RowBox[{"\<\"AK:\"\>", ",", 
   "0.00014249972942004395675720529457208841`10."}], "}"}]], "Output",
 CellChangeTimes->{
  3.812996828752569*^9, 3.8134255932937927`*^9, 3.813425775781426*^9, {
   3.8326863178662467`*^9, 3.832686340266584*^9}, {3.832686374978345*^9, 
   3.8326864043376837`*^9}, 3.832686513460128*^9, 3.8326866274533873`*^9, 
   3.832686698418244*^9, 3.8326867289327602`*^9, 3.8326872595639987`*^9, 
   3.83268730450041*^9, 3.832687346270153*^9, {3.8326873928047867`*^9, 
   3.832687407606281*^9}},
 CellLabel->
  "Out[165]=",ExpressionUUID->"c71b8eac-944a-4096-864b-380c89ea9e94"]
}, Open  ]],

Cell[CellGroupData[{

Cell[BoxData["\"\<A*(params['KA'] + \
(params['KA']*params['STOT'])/(A*params['KA'] + params['Ksm']) + ((1 + \
dr)*(2*A + params['Kdim'] + 2*A*dr))/params['Kdim'])\>\""], "Input",
 CellChangeTimes->{{3.844969707667519*^9, 
  3.844969707667519*^9}},ExpressionUUID->"6b2ddac2-866b-48fb-8a42-\
8e5eeb0f287b"],

Cell[BoxData[
 RowBox[{"{", 
  RowBox[{"\<\"RAF:\"\>", ",", 
   RowBox[{"-", "0.06309729090909091397954000512982020155`10."}]}], 
  "}"}]], "Output",
 CellChangeTimes->{
  3.812996828752569*^9, 3.8134255932937927`*^9, 3.813425775781426*^9, {
   3.8326863178662467`*^9, 3.832686340266584*^9}, {3.832686374978345*^9, 
   3.8326864043376837`*^9}, 3.832686513460128*^9, 3.8326866274533873`*^9, 
   3.832686698418244*^9, 3.8326867289327602`*^9, 3.8326872595639987`*^9, 
   3.83268730450041*^9, 3.832687346270153*^9, {3.8326873928047867`*^9, 
   3.832687407610511*^9}},
 CellLabel->
  "Out[167]=",ExpressionUUID->"d8d37899-c557-461d-be6c-9fac3c527618"]
}, Open  ]],

Cell[CellGroupData[{

Cell[BoxData[
 RowBox[{
  RowBox[{"(*", 
   RowBox[{"Drug", " ", "conservation", " ", "equation"}], "*)"}], "\n", 
  RowBox[{
   RowBox[{"StringReplace", "[", 
    RowBox[{
     RowBox[{"ToString", "[", 
      RowBox[{"InputForm", "[", 
       RowBox[{"FullSimplify", "[", 
        RowBox[{"SimplifyPars", "[", 
         RowBox[{
          RowBox[{
           RowBox[{"eqnsconsrv", "[", 
            RowBox[{"[", "2", "]"}], "]"}], "[", 
           RowBox[{"[", "1", "]"}], "]"}], "/.", "repratios"}], "]"}], "]"}], 
       "]"}], "]"}], ",", " ", "reppython"}], "]"}], "\[IndentingNewLine]", 
   RowBox[{"(*", "validation", "*)"}], "\[IndentingNewLine]", 
   RowBox[{"SetPrecision", "[", 
    RowBox[{
     RowBox[{
      RowBox[{
       RowBox[{
        RowBox[{
         RowBox[{"eqnsconsrv", "[", 
          RowBox[{"[", "2", "]"}], "]"}], "[", 
         RowBox[{"[", "1", "]"}], "]"}], "/.", "repratios"}], "/.", 
       RowBox[{"{", 
        RowBox[{
         RowBox[{"A", "\[Rule]", "0.00036839384905164947"}], " ", 
         RowBox[{"(*", 
          RowBox[{
          "fed", " ", "back", " ", "from", " ", "numerical", " ", "program"}],
           "*)"}], ",", 
         RowBox[{
          SubscriptBox["d", "rel"], "\[Rule]", "1.1"}]}], "}"}]}], "/.", 
      "baseparams"}], ",", "10"}], "]"}]}]}]], "Input",
 CellChangeTimes->{{3.832686480662362*^9, 3.8326864884300365`*^9}, {
  3.832686656051008*^9, 3.8326866880668516`*^9}, {3.832686816526986*^9, 
  3.8326868255258007`*^9}, {3.8326869463382874`*^9, 3.8326869476596355`*^9}, {
  3.8326870045274143`*^9, 3.832687008150544*^9}, {3.832687077629177*^9, 
  3.832687142291449*^9}, {3.8326871929511337`*^9, 3.832687234958744*^9}, {
  3.8326874333767595`*^9, 
  3.8326874434125957`*^9}},ExpressionUUID->"d5bc5a15-253c-42e4-a092-\
ac569f7a7236"],

Cell[BoxData["\<\"(dr*(2*A**2 + (A + params['Kd'])*params['Kdim'] + \
2*A**2*dr))/params['Kdim']\"\>"], "Output",
 CellChangeTimes->{
  3.8326864894866424`*^9, {3.8326866472012815`*^9, 3.8326866883655267`*^9}, {
   3.8326868176149855`*^9, 3.8326868259845743`*^9}, {3.8326869830516453`*^9, 
   3.832687008603735*^9}, {3.8326870994029026`*^9, 3.8326871202598925`*^9}, {
   3.83268719824585*^9, 3.8326872352447214`*^9}},
 CellLabel->
  "Out[126]=",ExpressionUUID->"169cf35a-fd06-48ba-ba40-8e60d43ce03a"],

Cell[BoxData["0.11041150322205131595332261440489673987`10."], "Output",
 CellChangeTimes->{
  3.8326864894866424`*^9, {3.8326866472012815`*^9, 3.8326866883655267`*^9}, {
   3.8326868176149855`*^9, 3.8326868259845743`*^9}, {3.8326869830516453`*^9, 
   3.832687008603735*^9}, {3.8326870994029026`*^9, 3.8326871202598925`*^9}, {
   3.83268719824585*^9, 3.8326872352447214`*^9}},
 CellLabel->
  "Out[127]=",ExpressionUUID->"e4f88404-d5cb-42eb-a879-4b23799a40d5"]
}, Open  ]],

Cell["Validated with the corresponding python implementation.", "Text",
 CellChangeTimes->{{3.813425852615239*^9, 
  3.8134258696776505`*^9}},ExpressionUUID->"f4b82086-3158-41b9-a3c8-\
3771e1b74bb1"]
}, Closed]]
}, Closed]]
}, Open  ]],

Cell[CellGroupData[{

Cell["Section 3. 14-3-3 proteins only stabilize Dimer state (DS) ", "Section",
 CellChangeTimes->{{3.7692921322518253`*^9, 3.769292160006209*^9}, {
   3.811778934935153*^9, 3.811778943689618*^9}, 3.8123825956573005`*^9, {
   3.813424858484601*^9, 3.813424860278232*^9}, {3.8330755436236115`*^9, 
   3.833075544745449*^9}, {3.8448837468673544`*^9, 3.8448837470368814`*^9}, {
   3.8448839294480753`*^9, 3.844883937774229*^9}, {3.911077252143315*^9, 
   3.9110772522561903`*^9}, {3.9142680066988854`*^9, 
   3.9142680068420343`*^9}},ExpressionUUID->"851f99a0-6d90-4246-b392-\
1248577f5298"],

Cell[BoxData[
 RowBox[{
  RowBox[{"(*", 
   RowBox[{
   "Restart", " ", "kernel", " ", "to", " ", "prevent", " ", "previous", " ", 
    "model", " ", "variables", " ", "to", " ", "leak", " ", "into", " ", 
    "following", " ", "results"}], "*)"}], "\[IndentingNewLine]", 
  RowBox[{"Quit", "[", "]"}]}]], "Input",
 CellChangeTimes->{{3.8326895708126917`*^9, 3.8326896122021847`*^9}},
 CellLabel->"In[1]:=",ExpressionUUID->"c0ef48d7-f93a-4fa5-aeb5-37d91c7c5199"],

Cell[CellGroupData[{

Cell["3.1. Analytic solutions of the model", "Subsubsection",
 CellChangeTimes->{{3.769292165185503*^9, 3.769292176050076*^9}, {
   3.769350248842906*^9, 3.7693502489678326`*^9}, {3.8117789506853223`*^9, 
   3.811778951033923*^9}, 3.8123825957042027`*^9, 3.8324323593396835`*^9, {
   3.833159689137841*^9, 3.8331596898252797`*^9}, {3.844939170263089*^9, 
   3.8449391703415947`*^9}, {3.9110772545760307`*^9, 
   3.9110772546616087`*^9}, {3.914268009302436*^9, 
   3.9142680094426007`*^9}},ExpressionUUID->"77a69d24-9113-4296-a339-\
71aa3a4c009e"],

Cell["\<\
As for the other models, we define the equilibrium rates constrained by using \
the principle of detailed balance as replacement rules \[OpenCurlyQuote]rep\
\[CloseCurlyQuote]. We then calculate conservation equations for total RAF \
and total Drug as a function of unbound drug, unbound RAF concentrations and \
model parameters.\
\>", "Text",
 CellChangeTimes->{{3.769350084176387*^9, 
  3.7693501955719748`*^9}},ExpressionUUID->"20cc883e-7c26-4bbc-9db5-\
83c8fb64e2be"],

Cell[CellGroupData[{

Cell[BoxData[{
 RowBox[{
  RowBox[{"vars", "=", 
   RowBox[{"{", 
    RowBox[{
    "a", ",", "A", ",", "d", ",", "AA", ",", "Ad", ",", "AAd", ",", "AdAd", 
     ",", "0", ",", "AAs", ",", "AAsd", ",", "AAsdd", ",", "s"}], "}"}]}], 
  ";"}], "\[IndentingNewLine]", 
 RowBox[{
  RowBox[{"repcycles", "=", 
   RowBox[{"{", 
    RowBox[{
     RowBox[{"AA", "\[Rule]", 
      FractionBox[
       SuperscriptBox["A", "2"], "Kdim"]}], ",", 
     RowBox[{"AAd", "\[Rule]", 
      FractionBox[
       RowBox[{"2", " ", 
        SuperscriptBox["A", "2"], "d"}], 
       RowBox[{"Kdim", " ", "Kd"}]]}], ",", 
     RowBox[{"AdAd", "\[Rule]", 
      FractionBox[
       RowBox[{
        SuperscriptBox["A", "2"], 
        SuperscriptBox["d", "2"]}], 
       RowBox[{"Kdim", " ", 
        SuperscriptBox["Kd", "2"]}]]}], ",", 
     RowBox[{"Ad", "\[Rule]", 
      FractionBox[
       RowBox[{"A", " ", "d"}], "Kd"]}], ",", 
     RowBox[{"as", "\[Rule]", "0"}], ",", 
     RowBox[{"AAs", "\[Rule]", 
      FractionBox[
       RowBox[{
        SuperscriptBox["A", "2"], "s"}], 
       RowBox[{"Kdim", " ", "KsD"}]]}], ",", 
     RowBox[{"AAsd", "\[Rule]", 
      FractionBox[
       RowBox[{"2", " ", 
        SuperscriptBox["A", "2"], " ", "s", " ", "d"}], 
       RowBox[{"Kdim", " ", "KsD", " ", "Kd"}]]}], ",", 
     RowBox[{"AAsdd", "\[Rule]", 
      FractionBox[
       RowBox[{
        SuperscriptBox["A", "2"], " ", 
        SuperscriptBox["d", "2"], " ", "s"}], 
       RowBox[{"Kdim", " ", "KsD", " ", 
        SuperscriptBox["Kd", "2"]}]]}]}], "}"}]}], 
  ";"}], "\[IndentingNewLine]", 
 RowBox[{
  RowBox[{"repc1", "=", 
   RowBox[{"{", 
    RowBox[{"a", "\[Rule]", 
     RowBox[{"A", " ", "KA"}]}], "}"}]}], ";"}], "\[IndentingNewLine]", 
 RowBox[{
  RowBox[{"repcycles", "=", 
   RowBox[{"Join", "[", 
    RowBox[{
     RowBox[{"repcycles", "/.", "repc1"}], ",", "repc1"}], "]"}]}], 
  ";"}], "\[IndentingNewLine]", 
 RowBox[{
  RowBox[{"rep23", "=", 
   RowBox[{"Join", "[", 
    RowBox[{
     RowBox[{"repcycles", "/.", "repc1"}], ",", "repc1"}], "]"}]}], 
  ";"}], "\[IndentingNewLine]", 
 RowBox[{
  RowBox[{
   RowBox[{"Consrv", "[", "eqns_", "]"}], ":=", 
   RowBox[{"{", 
    RowBox[{
     RowBox[{"Simplify", "[", 
      RowBox[{
       RowBox[{"eqns", "[", 
        RowBox[{"[", "1", "]"}], "]"}], "+", 
       RowBox[{"eqns", "[", 
        RowBox[{"[", "2", "]"}], "]"}], "+", 
       RowBox[{"eqns", "[", 
        RowBox[{"[", "5", "]"}], "]"}], "+", 
       RowBox[{"eqns", "[", 
        RowBox[{"[", "8", "]"}], "]"}], "+", 
       RowBox[{"2", 
        RowBox[{"(", 
         RowBox[{
          RowBox[{"eqns", "[", 
           RowBox[{"[", "4", "]"}], "]"}], "+", 
          RowBox[{"eqns", "[", 
           RowBox[{"[", "6", "]"}], "]"}], "+", 
          RowBox[{"eqns", "[", 
           RowBox[{"[", "7", "]"}], "]"}], "+", 
          RowBox[{"eqns", "[", 
           RowBox[{"[", "9", "]"}], "]"}], "+", 
          RowBox[{"eqns", "[", 
           RowBox[{"[", "10", "]"}], "]"}], "+", 
          RowBox[{"eqns", "[", 
           RowBox[{"[", "11", "]"}], "]"}]}], ")"}]}]}], "]"}], ",", 
     RowBox[{"Simplify", "[", 
      RowBox[{
       RowBox[{"eqns", "[", 
        RowBox[{"[", "3", "]"}], "]"}], "+", 
       RowBox[{"eqns", "[", 
        RowBox[{"[", "5", "]"}], "]"}], "+", 
       RowBox[{"eqns", "[", 
        RowBox[{"[", "6", "]"}], "]"}], "+", 
       RowBox[{"eqns", "[", 
        RowBox[{"[", "10", "]"}], "]"}], "+", 
       RowBox[{"2", 
        RowBox[{"(", 
         RowBox[{
          RowBox[{"eqns", "[", 
           RowBox[{"[", "7", "]"}], "]"}], "+", 
          RowBox[{"eqns", "[", 
           RowBox[{"[", "11", "]"}], "]"}]}], ")"}]}]}], "]"}], ",", 
     RowBox[{"Total", "[", 
      RowBox[{"eqns", "[", 
       RowBox[{"[", 
        RowBox[{"8", ";;", "12"}], "]"}], "]"}], "]"}]}], "}"}]}], 
  ";"}], "\[IndentingNewLine]", 
 RowBox[{
  RowBox[{
   RowBox[{"RafActivity", "[", "vars_", "]"}], ":=", 
   RowBox[{
    RowBox[{"2", " ", 
     RowBox[{"(", 
      RowBox[{
       RowBox[{"vars", "[", 
        RowBox[{"[", "4", "]"}], "]"}], "+", 
       RowBox[{"vars", "[", 
        RowBox[{"[", "9", "]"}], "]"}]}], ")"}]}], "+", 
    RowBox[{"vars", "[", 
     RowBox[{"[", "6", "]"}], "]"}], "+", 
    RowBox[{"vars", "[", 
     RowBox[{"[", "10", "]"}], "]"}]}]}], 
  RowBox[{"(*", 
   RowBox[{"/", 
    RowBox[{"(", 
     RowBox[{
      RowBox[{"consrv", "[", "vars", "]"}], "[", 
      RowBox[{"[", "1", "]"}], "]"}], ")"}]}], "*)"}], 
  ";"}], "\[IndentingNewLine]", 
 RowBox[{"eqnsconsrv", "=", 
  RowBox[{"Thread", "[", 
   RowBox[{
    RowBox[{"Simplify", "[", 
     RowBox[{
      RowBox[{"Consrv", "[", "vars", "]"}], "/.", "rep23"}], "]"}], 
    "\[Equal]", 
    RowBox[{"{", 
     RowBox[{"RAF", ",", "DTOT", ",", "STOT"}], "}"}]}], "]"}]}]}], "Input",
 CellChangeTimes->{{3.759863294687558*^9, 3.7598632992647934`*^9}, {
   3.7650549602580605`*^9, 3.765055016527351*^9}, {3.7693497910157957`*^9, 
   3.769349802350257*^9}, {3.769349891540049*^9, 3.7693500627225533`*^9}, {
   3.769350567599517*^9, 3.7693505684716597`*^9}, {3.811783968353011*^9, 
   3.81178400760246*^9}, {3.8117840400467987`*^9, 3.811784120831525*^9}, {
   3.813424902245721*^9, 3.813424908892929*^9}, {3.8326896436882997`*^9, 
   3.8326896530490227`*^9}, {3.8332778846430798`*^9, 3.833277914272543*^9}, 
   3.8448845249949903`*^9, {3.8449429391206064`*^9, 3.8449429399760838`*^9}},
 CellLabel->"In[35]:=",ExpressionUUID->"332d8e97-7983-41e0-b3c7-b67e421ca5f3"],

Cell[BoxData[
 RowBox[{"{", 
  RowBox[{
   RowBox[{
    FractionBox[
     RowBox[{"A", " ", 
      RowBox[{"(", 
       RowBox[{
        RowBox[{"Kd", " ", 
         RowBox[{"(", 
          RowBox[{"d", "+", "Kd", "+", 
           RowBox[{"KA", " ", "Kd"}]}], ")"}], " ", "Kdim", " ", "KsD"}], "+", 
        RowBox[{"2", " ", "A", " ", 
         SuperscriptBox[
          RowBox[{"(", 
           RowBox[{"d", "+", "Kd"}], ")"}], "2"], " ", 
         RowBox[{"(", 
          RowBox[{"KsD", "+", "s"}], ")"}]}]}], ")"}]}], 
     RowBox[{
      SuperscriptBox["Kd", "2"], " ", "Kdim", " ", "KsD"}]], "\[Equal]", 
    "RAF"}], ",", 
   RowBox[{
    RowBox[{"d", "+", 
     FractionBox[
      RowBox[{"A", " ", "d"}], "Kd"], "+", 
     FractionBox[
      RowBox[{"2", " ", 
       SuperscriptBox["A", "2"], " ", "d", " ", 
       RowBox[{"(", 
        RowBox[{"d", "+", "Kd"}], ")"}], " ", 
       RowBox[{"(", 
        RowBox[{"KsD", "+", "s"}], ")"}]}], 
      RowBox[{
       SuperscriptBox["Kd", "2"], " ", "Kdim", " ", "KsD"}]]}], "\[Equal]", 
    "DTOT"}], ",", 
   RowBox[{
    FractionBox[
     RowBox[{
      RowBox[{"(", 
       RowBox[{
        RowBox[{
         SuperscriptBox["A", "2"], " ", 
         SuperscriptBox[
          RowBox[{"(", 
           RowBox[{"d", "+", "Kd"}], ")"}], "2"]}], "+", 
        RowBox[{
         SuperscriptBox["Kd", "2"], " ", "Kdim", " ", "KsD"}]}], ")"}], " ", 
      "s"}], 
     RowBox[{
      SuperscriptBox["Kd", "2"], " ", "Kdim", " ", "KsD"}]], "\[Equal]", 
    "STOT"}]}], "}"}]], "Output",
 CellChangeTimes->{3.916061607435256*^9},
 CellLabel->"Out[42]=",ExpressionUUID->"ba90c8a6-6aae-440b-bd4c-84548652e0ee"]
}, Open  ]],

Cell[BoxData[
 RowBox[{"{", 
  RowBox[{
   RowBox[{
    FractionBox[
     RowBox[{"A", " ", 
      RowBox[{"(", 
       RowBox[{
        RowBox[{"Kd", " ", 
         RowBox[{"(", 
          RowBox[{"d", "+", "Kd", "+", 
           RowBox[{"KA", " ", "Kd"}]}], ")"}], " ", "Kdim", " ", "KsD"}], "+", 
        RowBox[{"2", " ", "A", " ", 
         SuperscriptBox[
          RowBox[{"(", 
           RowBox[{"d", "+", "Kd"}], ")"}], "2"], " ", 
         RowBox[{"(", 
          RowBox[{"KsD", "+", "s"}], ")"}]}]}], ")"}]}], 
     RowBox[{
      SuperscriptBox["Kd", "2"], " ", "Kdim", " ", "KsD"}]], "\[Equal]", 
    "RAF"}], ",", 
   RowBox[{
    RowBox[{"d", "+", 
     FractionBox[
      RowBox[{"A", " ", "d"}], "Kd"], "+", 
     FractionBox[
      RowBox[{"2", " ", 
       SuperscriptBox["A", "2"], " ", "d", " ", 
       RowBox[{"(", 
        RowBox[{"d", "+", "Kd"}], ")"}], " ", 
       RowBox[{"(", 
        RowBox[{"KsD", "+", "s"}], ")"}]}], 
      RowBox[{
       SuperscriptBox["Kd", "2"], " ", "Kdim", " ", "KsD"}]]}], "\[Equal]", 
    "DTOT"}], ",", 
   RowBox[{
    FractionBox[
     RowBox[{
      RowBox[{"(", 
       RowBox[{
        RowBox[{
         SuperscriptBox["A", "2"], " ", 
         SuperscriptBox[
          RowBox[{"(", 
           RowBox[{"d", "+", "Kd"}], ")"}], "2"]}], "+", 
        RowBox[{
         SuperscriptBox["Kd", "2"], " ", "Kdim", " ", "KsD"}]}], ")"}], " ", 
      "s"}], 
     RowBox[{
      SuperscriptBox["Kd", "2"], " ", "Kdim", " ", "KsD"}]], "\[Equal]", 
    "STOT"}]}], "}"}]], "EquationNumbered",
 CellChangeTimes->{3.844939002630534*^9, 3.8449391742788715`*^9, 
  3.844941656699971*^9, 3.844941890241618*^9, 3.844943052122463*^9, 
  3.844968581472539*^9, 3.8449686123595753`*^9, 3.8449698716032743`*^9, 
  3.8530996400768986`*^9, 3.9143618091676702`*^9},
 CellLabel->"Out[36]=",ExpressionUUID->"6f45358b-e14b-4c61-8c30-ce57ff4b7c3b"],

Cell[CellGroupData[{

Cell[BoxData[{
 RowBox[{
  RowBox[{
   RowBox[{"SimplifyPars", "[", "x_", "]"}], ":=", 
   RowBox[{"Simplify", "[", 
    RowBox[{"x", ",", 
     RowBox[{"{", 
      RowBox[{
       RowBox[{"Kd", ">", "0"}], ",", 
       RowBox[{"RAF", ">", "0"}], ",", 
       RowBox[{"DTOT", ">", "0"}], ",", 
       RowBox[{
        SubscriptBox["d", "rel"], ">", "0"}], ",", 
       RowBox[{
        SubscriptBox["RAF", "rel"], ">", "0"}], ",", 
       RowBox[{"Kdim", ">", "0"}], ",", 
       RowBox[{"KA", ">", "0"}], ",", 
       RowBox[{"d", ">", "0"}], ",", 
       RowBox[{"KsD", ">", "0"}], ",", 
       RowBox[{
        SubscriptBox["s", "rel"], ">", "0"}], ",", 
       RowBox[{"s", ">", "0"}], ",", 
       RowBox[{"STOT", ">", "0."}]}], "}"}]}], "]"}]}], 
  ";"}], "\[IndentingNewLine]", 
 RowBox[{
  RowBox[{
   RowBox[{"numsol23As", "=", 
    RowBox[{"Quiet", "[", 
     RowBox[{
      RowBox[{"Solve", "[", 
       RowBox[{
        RowBox[{
         RowBox[{"eqnsconsrv", "[", 
          RowBox[{"[", 
           RowBox[{"{", 
            RowBox[{"1", ",", "3"}], "}"}], "]"}], "]"}], "/.", 
         "baseparams"}], ",", 
        RowBox[{"{", 
         RowBox[{"A", ",", "s"}], "}"}]}], "]"}], "[", 
      RowBox[{"[", "4", "]"}], "]"}], "]"}]}], ";"}], 
  RowBox[{"(*", 
   RowBox[{
   "created", " ", "to", " ", "plot", " ", "example", " ", "numerical", " ", 
    "solution"}], "*)"}]}], "\[IndentingNewLine]", 
 RowBox[{"sol23A", "=", 
  RowBox[{"FullSimplify", "[", 
   RowBox[{
    RowBox[{"SimplifyPars", "[", 
     RowBox[{"Solve", "[", 
      RowBox[{
       RowBox[{"eqnsconsrv", "[", 
        RowBox[{"[", "1", "]"}], "]"}], ",", "A"}], "]"}], "]"}], "[", 
    RowBox[{"[", "2", "]"}], "]"}], "]"}], 
  RowBox[{"(*", 
   RowBox[{
   "the", " ", "first", " ", "solution", " ", "is", " ", "negtive", " ", 
    "definite", " ", "and", " ", "second", " ", "is", " ", 
    RowBox[{"positive", "."}]}], "*)"}]}]}], "Input",
 CellChangeTimes->{{3.7693502262464557`*^9, 3.769350390430254*^9}, {
   3.769350598514649*^9, 3.769350602004901*^9}, {3.769350654347864*^9, 
   3.769350714120577*^9}, {3.769350748178749*^9, 3.7693508142792387`*^9}, {
   3.7693508450644927`*^9, 3.769351058108424*^9}, {3.769351154856019*^9, 
   3.769351159430163*^9}, {3.769351975606696*^9, 3.7693519784959745`*^9}, {
   3.769352383975979*^9, 3.7693523886233697`*^9}, {3.7693535153722887`*^9, 
   3.7693535192060404`*^9}, {3.7694407385087585`*^9, 3.769440744971628*^9}, {
   3.8117841695682077`*^9, 3.8117842042041616`*^9}, {3.811784248134963*^9, 
   3.811784251827241*^9}, {3.811784305114314*^9, 3.8117843170292387`*^9}, {
   3.811784477165981*^9, 3.8117844781756096`*^9}, {3.8117852593734903`*^9, 
   3.811785259748926*^9}, {3.812394544523111*^9, 3.812394544604011*^9}, 
   3.813424912791605*^9, {3.832172597847969*^9, 3.8321726266679144`*^9}, 
   3.833075619753166*^9, {3.833277948760615*^9, 3.833277956815104*^9}, 
   3.844884525032757*^9, 3.8448855480117674`*^9, {3.8449416584670534`*^9, 
   3.8449416802478027`*^9}, {3.8449418604642005`*^9, 3.8449419520794024`*^9}},
 CellLabel->"In[43]:=",ExpressionUUID->"68a10f4a-c2cc-4064-9e9e-4b938677f427"],

Cell[BoxData[
 RowBox[{"{", 
  RowBox[{"A", "\[Rule]", 
   FractionBox[
    RowBox[{"Kd", " ", "Kdim", " ", "KsD", " ", 
     RowBox[{"(", 
      RowBox[{
       RowBox[{"-", "d"}], "-", "Kd", "-", 
       RowBox[{"KA", " ", "Kd"}], "+", 
       FractionBox["1", 
        SqrtBox[
         FractionBox[
          RowBox[{"Kdim", " ", "KsD"}], 
          RowBox[{
           RowBox[{
            SuperscriptBox[
             RowBox[{"(", 
              RowBox[{"d", "+", "Kd", "+", 
               RowBox[{"KA", " ", "Kd"}]}], ")"}], "2"], " ", "Kdim", " ", 
            "KsD"}], "+", 
           RowBox[{"8", " ", 
            SuperscriptBox[
             RowBox[{"(", 
              RowBox[{"d", "+", "Kd"}], ")"}], "2"], " ", "KsD", " ", "RAF"}],
            "+", 
           RowBox[{"8", " ", 
            SuperscriptBox[
             RowBox[{"(", 
              RowBox[{"d", "+", "Kd"}], ")"}], "2"], " ", "RAF", " ", 
            "s"}]}]]]]}], ")"}]}], 
    RowBox[{"4", " ", 
     SuperscriptBox[
      RowBox[{"(", 
       RowBox[{"d", "+", "Kd"}], ")"}], "2"], " ", 
     RowBox[{"(", 
      RowBox[{"KsD", "+", "s"}], ")"}]}]]}], "}"}]], "Output",
 CellChangeTimes->{3.91606162370533*^9},
 CellLabel->"Out[45]=",ExpressionUUID->"648ef64b-d0b7-4d87-89fa-790041eb390d"]
}, Open  ]],

Cell[BoxData[
 RowBox[{"{", 
  RowBox[{"A", "\[Rule]", 
   FractionBox[
    RowBox[{"Kd", " ", "Kdim", " ", "KsD", " ", 
     RowBox[{"(", 
      RowBox[{
       RowBox[{"-", "d"}], "-", "Kd", "-", 
       RowBox[{"KA", " ", "Kd"}], "+", 
       FractionBox["1", 
        SqrtBox[
         FractionBox[
          RowBox[{"Kdim", " ", "KsD"}], 
          RowBox[{
           RowBox[{
            SuperscriptBox[
             RowBox[{"(", 
              RowBox[{"d", "+", "Kd", "+", 
               RowBox[{"KA", " ", "Kd"}]}], ")"}], "2"], " ", "Kdim", " ", 
            "KsD"}], "+", 
           RowBox[{"8", " ", 
            SuperscriptBox[
             RowBox[{"(", 
              RowBox[{"d", "+", "Kd"}], ")"}], "2"], " ", "KsD", " ", "RAF"}],
            "+", 
           RowBox[{"8", " ", 
            SuperscriptBox[
             RowBox[{"(", 
              RowBox[{"d", "+", "Kd"}], ")"}], "2"], " ", "RAF", " ", 
            "s"}]}]]]]}], ")"}]}], 
    RowBox[{"4", " ", 
     SuperscriptBox[
      RowBox[{"(", 
       RowBox[{"d", "+", "Kd"}], ")"}], "2"], " ", 
     RowBox[{"(", 
      RowBox[{"KsD", "+", "s"}], ")"}]}]]}], "}"}]], "EquationNumbered",
 CellChangeTimes->{
  3.8449390149128275`*^9, 3.8449391760595713`*^9, {3.84494188091389*^9, 
   3.844941952743453*^9}, 3.8449430624441175`*^9, 3.844968591247684*^9, 
   3.8449686226037536`*^9, 3.8449698805400486`*^9, 3.8530996564422903`*^9, 
   3.9143618222482796`*^9},
 CellLabel->"Out[39]=",ExpressionUUID->"edcf38b6-c473-49d3-864d-007030269bb6"],

Cell[CellGroupData[{

Cell[BoxData[
 RowBox[{"sol23s", "=", 
  RowBox[{
   RowBox[{"SimplifyPars", "[", 
    RowBox[{"Solve", "[", 
     RowBox[{
      RowBox[{"eqnsconsrv", "[", 
       RowBox[{"[", "3", "]"}], "]"}], ",", "s"}], "]"}], "]"}], "[", 
   RowBox[{"[", "1", "]"}], "]"}]}]], "Input",
 CellChangeTimes->{{3.8117844710705013`*^9, 3.811784523422387*^9}, {
   3.8117847371486797`*^9, 3.8117847407943707`*^9}, 3.812394564389988*^9, {
   3.813424921679961*^9, 3.8134249284139757`*^9}, {3.813425154419526*^9, 
   3.813425154982678*^9}, {3.832689892004349*^9, 3.8326898990941687`*^9}, 
   3.8330756220136604`*^9, {3.8332779928429766`*^9, 3.8332779967855077`*^9}, 
   3.844939019758584*^9, {3.844939177601577*^9, 3.844939178588688*^9}, 
   3.844941676036727*^9},
 CellLabel->"In[46]:=",ExpressionUUID->"03269a7c-3272-44a1-b017-806d3cc87435"],

Cell[BoxData[
 RowBox[{"{", 
  RowBox[{"s", "\[Rule]", 
   FractionBox[
    RowBox[{
     SuperscriptBox["Kd", "2"], " ", "Kdim", " ", "KsD", " ", "STOT"}], 
    RowBox[{
     RowBox[{
      SuperscriptBox["A", "2"], " ", 
      SuperscriptBox[
       RowBox[{"(", 
        RowBox[{"d", "+", "Kd"}], ")"}], "2"]}], "+", 
     RowBox[{
      SuperscriptBox["Kd", "2"], " ", "Kdim", " ", "KsD"}]}]]}], 
  "}"}]], "Output",
 CellChangeTimes->{3.9160616239107504`*^9},
 CellLabel->"Out[46]=",ExpressionUUID->"1ff19079-fd52-4bd2-b5db-c34a4348f49b"]
}, Open  ]],

Cell[BoxData[
 RowBox[{"{", 
  RowBox[{"s", "\[Rule]", 
   FractionBox[
    RowBox[{
     SuperscriptBox["Kd", "2"], " ", "Kdim", " ", "KsD", " ", "STOT"}], 
    RowBox[{
     RowBox[{
      SuperscriptBox["A", "2"], " ", 
      SuperscriptBox[
       RowBox[{"(", 
        RowBox[{"d", "+", "Kd"}], ")"}], "2"]}], "+", 
     RowBox[{
      SuperscriptBox["Kd", "2"], " ", "Kdim", " ", "KsD"}]}]]}], 
  "}"}]], "EquationNumbered",
 CellChangeTimes->{3.8449390201906757`*^9, 3.8449391789521513`*^9, 
  3.844941955438308*^9, 3.844943062544428*^9, 3.8449685913479567`*^9, 
  3.84496862270403*^9, 3.8449698806609697`*^9, 3.853099656732718*^9, 
  3.9143618264952335`*^9},
 CellLabel->"Out[40]=",ExpressionUUID->"0093d70c-19fe-4e46-ab5e-f8850fd0cccb"],

Cell[CellGroupData[{

Cell[BoxData[{
 RowBox[{
  RowBox[{"fnActiveRAF1433DS1", "=", 
   RowBox[{"FullSimplify", "[", 
    RowBox[{"SimplifyPars", "[", 
     RowBox[{
      RowBox[{
       RowBox[{
        RowBox[{"RafActivity", "[", "vars", "]"}], "/", "RAF"}], "/.", 
       "rep23"}], "/.", "sol23A"}], "]"}], "]"}]}], 
  ";"}], "\[IndentingNewLine]", 
 RowBox[{
  RowBox[{
   RowBox[{"repratios", "=", 
    RowBox[{"{", 
     RowBox[{
      RowBox[{"Kdim", "\[Rule]", 
       RowBox[{"(", 
        RowBox[{"RAF", "/", 
         SubscriptBox["RAF", "rel"]}], ")"}]}], ",", 
      RowBox[{"d", "\[Rule]", 
       RowBox[{"(", 
        RowBox[{
         SubscriptBox["d", "rel"], " ", "Kd"}], ")"}]}], ",", 
      RowBox[{"s", "\[Rule]", 
       RowBox[{
        SubscriptBox["s", "rel"], " ", "KsD"}]}]}], "}"}]}], ";"}], " ", 
  RowBox[{"(*", 
   RowBox[{
   "define", " ", "concentrations", " ", "relative", " ", "to", " ", 
    "equilibrium", " ", "rate", " ", "constants"}], 
   "*)"}]}], "\[IndentingNewLine]", 
 RowBox[{"fnActiveRAF1433DS", "=", 
  RowBox[{"FullSimplify", "[", 
   RowBox[{"SimplifyPars", "[", 
    RowBox[{"fnActiveRAF1433DS1", "/.", "repratios"}], "]"}], 
   "]"}]}], "\[IndentingNewLine]", 
 RowBox[{"FullSimplify", "[", 
  RowBox[{"SimplifyPars", "[", 
   RowBox[{"fnActiveRAF1433DS", "/.", 
    RowBox[{"{", 
     RowBox[{
      RowBox[{
       SubscriptBox["RAF", "rel"], "\[Rule]", 
       RowBox[{
        RowBox[{
         RowBox[{"E6", "/", "8"}], "/", 
         SuperscriptBox[
          RowBox[{"(", 
           RowBox[{"1", "+", 
            SubscriptBox["d", "rel"]}], ")"}], "2"]}], "/", 
        RowBox[{"(", 
         RowBox[{"1", "+", 
          SubscriptBox["s", "rel"]}], ")"}]}]}], ",", 
      RowBox[{"KA", "\[Rule]", 
       RowBox[{"(", 
        RowBox[{"E1", "-", 
         SubscriptBox["d", "rel"], "-", "1"}], ")"}]}]}], "}"}]}], "]"}], 
  "]"}]}], "Input",
 CellChangeTimes->{{3.7693502262464557`*^9, 3.769350390430254*^9}, {
   3.769350598514649*^9, 3.769350602004901*^9}, {3.769350654347864*^9, 
   3.769350714120577*^9}, {3.769350748178749*^9, 3.7693508142792387`*^9}, {
   3.7693508450644927`*^9, 3.769351058108424*^9}, {3.769351154856019*^9, 
   3.769351159430163*^9}, {3.769351975606696*^9, 3.7693519784959745`*^9}, {
   3.769352383975979*^9, 3.7693523886233697`*^9}, {3.7693535153722887`*^9, 
   3.7693535192060404`*^9}, {3.7694407385087585`*^9, 3.769440744971628*^9}, {
   3.8117841695682077`*^9, 3.811784199763563*^9}, {3.811784483619438*^9, 
   3.8117844920461626`*^9}, {3.8117847499099483`*^9, 3.811784787092637*^9}, {
   3.8117848947200737`*^9, 3.811784895021597*^9}, {3.811784960317729*^9, 
   3.811784968233143*^9}, {3.8117849982383785`*^9, 3.8117850003923044`*^9}, {
   3.8122250855431595`*^9, 3.8122250870951614`*^9}, {3.8122251650741997`*^9, 
   3.8122252665650263`*^9}, {3.8122252972223253`*^9, 
   3.8122253369742885`*^9}, {3.812225375640221*^9, 3.8122253972406497`*^9}, {
   3.81222542895313*^9, 3.8122254930595474`*^9}, {3.812227334317654*^9, 
   3.812227334818878*^9}, {3.812394566041423*^9, 3.8123945695054445`*^9}, {
   3.8123948049230824`*^9, 3.812394811162901*^9}, {3.813424931409174*^9, 
   3.8134249331007867`*^9}, {3.8319233857043915`*^9, 3.831923385720068*^9}, 
   3.8330756238758254`*^9, {3.83327801978549*^9, 3.8332780200504646`*^9}, {
   3.8448842249158173`*^9, 3.844884269170006*^9}, {3.844884525095272*^9, 
   3.844884525095272*^9}, 3.844885544596097*^9, {3.8449390236003194`*^9, 
   3.844939027745199*^9}, {3.844941687668664*^9, 3.8449416877380714`*^9}, 
   3.844942941541112*^9, {3.853100058498994*^9, 3.8531000590811977`*^9}},
 CellLabel->"In[47]:=",ExpressionUUID->"3f60399c-6b81-40c9-ba1b-e3bf17e95e4f"],

Cell[BoxData[
 FractionBox[
  SuperscriptBox[
   RowBox[{"(", 
    RowBox[{"1", "+", "KA", "+", 
     SubscriptBox["d", "rel"], "-", 
     SqrtBox[
      RowBox[{
       SuperscriptBox[
        RowBox[{"(", 
         RowBox[{"1", "+", "KA"}], ")"}], "2"], "+", 
       RowBox[{"8", " ", 
        SubscriptBox["RAF", "rel"]}], "+", 
       RowBox[{
        SubscriptBox["d", "rel"], " ", 
        RowBox[{"(", 
         RowBox[{"2", "+", 
          RowBox[{"2", " ", "KA"}], "+", 
          SubscriptBox["d", "rel"], "+", 
          RowBox[{"8", " ", 
           RowBox[{"(", 
            RowBox[{"2", "+", 
             SubscriptBox["d", "rel"]}], ")"}], " ", 
           SubscriptBox["RAF", "rel"]}]}], ")"}]}], "+", 
       RowBox[{"8", " ", 
        SuperscriptBox[
         RowBox[{"(", 
          RowBox[{"1", "+", 
           SubscriptBox["d", "rel"]}], ")"}], "2"], " ", 
        SubscriptBox["RAF", "rel"], " ", 
        SubscriptBox["s", "rel"]}]}]]}], ")"}], "2"], 
  RowBox[{"8", " ", 
   SuperscriptBox[
    RowBox[{"(", 
     RowBox[{"1", "+", 
      SubscriptBox["d", "rel"]}], ")"}], "3"], " ", 
   SubscriptBox["RAF", "rel"], " ", 
   RowBox[{"(", 
    RowBox[{"1", "+", 
     SubscriptBox["s", "rel"]}], ")"}]}]]], "Output",
 CellChangeTimes->{3.916061664863341*^9},
 CellLabel->"Out[49]=",ExpressionUUID->"125ba93e-d335-442d-ba08-0e579365e9d8"],

Cell[BoxData[
 FractionBox[
  SuperscriptBox[
   RowBox[{"(", 
    RowBox[{"E1", "-", 
     SqrtBox[
      RowBox[{
       SuperscriptBox["E1", "2"], "+", "E6"}]]}], ")"}], "2"], 
  RowBox[{"E6", " ", 
   RowBox[{"(", 
    RowBox[{"1", "+", 
     SubscriptBox["d", "rel"]}], ")"}]}]]], "Output",
 CellChangeTimes->{3.9160616649562087`*^9},
 CellLabel->"Out[50]=",ExpressionUUID->"283c5ddf-ee10-431e-9ca1-e4712970f4b0"]
}, Open  ]],

Cell[BoxData[
 FractionBox[
  SuperscriptBox[
   RowBox[{"(", 
    RowBox[{"1", "+", "KA", "+", 
     SubscriptBox["d", "rel"], "-", 
     SqrtBox[
      RowBox[{
       SuperscriptBox[
        RowBox[{"(", 
         RowBox[{"1", "+", "KA"}], ")"}], "2"], "+", 
       RowBox[{"8", " ", 
        SubscriptBox["RAF", "rel"]}], "+", 
       RowBox[{
        SubscriptBox["d", "rel"], " ", 
        RowBox[{"(", 
         RowBox[{"2", "+", 
          RowBox[{"2", " ", "KA"}], "+", 
          SubscriptBox["d", "rel"], "+", 
          RowBox[{"8", " ", 
           RowBox[{"(", 
            RowBox[{"2", "+", 
             SubscriptBox["d", "rel"]}], ")"}], " ", 
           SubscriptBox["RAF", "rel"]}]}], ")"}]}], "+", 
       RowBox[{"8", " ", 
        SuperscriptBox[
         RowBox[{"(", 
          RowBox[{"1", "+", 
           SubscriptBox["d", "rel"]}], ")"}], "2"], " ", 
        SubscriptBox["RAF", "rel"], " ", 
        SubscriptBox["s", "rel"]}]}]]}], ")"}], "2"], 
  RowBox[{"8", " ", 
   SuperscriptBox[
    RowBox[{"(", 
     RowBox[{"1", "+", 
      SubscriptBox["d", "rel"]}], ")"}], "3"], " ", 
   SubscriptBox["RAF", "rel"], " ", 
   RowBox[{"(", 
    RowBox[{"1", "+", 
     SubscriptBox["s", "rel"]}], ")"}]}]]], "EquationNumbered",
 CellChangeTimes->{3.844939051289694*^9, 3.8449391798922987`*^9, 
  3.8449419805678043`*^9, 3.84494308716708*^9, 3.8449686463595643`*^9, 
  3.8449699048641877`*^9, 3.853099682532717*^9, 3.914361858361921*^9},
 CellLabel->"Out[43]=",ExpressionUUID->"62ce4de6-2717-40de-99d5-6c9044863773"],

Cell[BoxData[
 FractionBox[
  SuperscriptBox[
   RowBox[{"(", 
    RowBox[{"E1", "-", 
     SqrtBox[
      RowBox[{
       SuperscriptBox["E1", "2"], "+", "E6"}]]}], ")"}], "2"], 
  RowBox[{"E6", " ", 
   RowBox[{"(", 
    RowBox[{"1", "+", 
     SubscriptBox["d", "rel"]}], ")"}]}]]], "EquationNumbered",
 CellChangeTimes->{3.844939051289694*^9, 3.8449391798922987`*^9, 
  3.8449419805678043`*^9, 3.84494308716708*^9, 3.8449686463595643`*^9, 
  3.8449699048641877`*^9, 3.853099682532717*^9, 3.9143618584248466`*^9},
 CellLabel->"Out[44]=",ExpressionUUID->"9d672d45-1e49-4737-be2a-8b239f6e77c1"],

Cell[TextData[{
 "Above is very close to the corresponding expression from Section 1 with ",
 Cell[BoxData[
  FormBox[
   RowBox[{"E6", "=", 
    RowBox[{"E2", "(", 
     RowBox[{"1", "+", 
      SubscriptBox["s", "rel"]}], ")"}]}], TraditionalForm]],ExpressionUUID->
  "c12ecf35-de1f-4d30-aa78-2746c57248df"],
 " where ",
 Cell[BoxData[
  FormBox[
   RowBox[{
    SubscriptBox["s", "rel"], "=", 
    FractionBox[
     RowBox[{"[", "s", "]"}], 
     SubscriptBox["K", "SD"]]}], TraditionalForm]],ExpressionUUID->
  "8f32cc84-300c-4027-8e6e-e569479c96af"],
 ".  To establish parameter regions which show drug induced activation, we \
find the positive roots of the first derivative of the expression 34."
}], "Text",
 CellChangeTimes->{{3.7693511111144934`*^9, 3.7693511186475263`*^9}, {
  3.7693519162964907`*^9, 3.7693519170131483`*^9}, {3.769351996856861*^9, 
  3.76935202104853*^9}, {3.769352056373316*^9, 3.769352100054489*^9}, {
  3.7693521330733004`*^9, 3.7693522118690147`*^9}, {3.769352243860972*^9, 
  3.7693522495628724`*^9}, {3.7693523046928844`*^9, 3.769352311311444*^9}, {
  3.8123947234465885`*^9, 3.8123947291434717`*^9}, {3.812997569531949*^9, 
  3.8129975882667594`*^9}, {3.812997655244999*^9, 3.8129977175396185`*^9}, {
  3.844939043990121*^9, 3.84493905777847*^9}, {3.9143618714018197`*^9, 
  3.9143619032741346`*^9}, {3.914361935696207*^9, 
  3.9143619635333076`*^9}},ExpressionUUID->"3e1c57a9-4a20-47c2-855f-\
a4f7eee2ab1c"],

Cell[CellGroupData[{

Cell[BoxData[{
 RowBox[{
  RowBox[{
   RowBox[{"RafDimers", "[", "eqns_", "]"}], ":=", 
   RowBox[{"(", 
    RowBox[{
     RowBox[{"eqns", "[", 
      RowBox[{"[", "4", "]"}], "]"}], "+", 
     RowBox[{"eqns", "[", 
      RowBox[{"[", "6", "]"}], "]"}], "+", 
     RowBox[{"eqns", "[", 
      RowBox[{"[", "7", "]"}], "]"}], "+", 
     RowBox[{"eqns", "[", 
      RowBox[{"[", "9", "]"}], "]"}], "+", 
     RowBox[{"eqns", "[", 
      RowBox[{"[", "10", "]"}], "]"}], "+", 
     RowBox[{"eqns", "[", 
      RowBox[{"[", "11", "]"}], "]"}]}], ")"}]}], 
  ";"}], "\[IndentingNewLine]", 
 RowBox[{"fnDimers", "=", 
  RowBox[{"FullSimplify", "[", 
   RowBox[{"SimplifyPars", "[", 
    RowBox[{
     RowBox[{"(", 
      RowBox[{
       RowBox[{
        RowBox[{
         RowBox[{"RafDimers", "[", "vars", "]"}], "/", "RAF"}], "/.", 
        "rep23"}], "/.", "sol23A"}], ")"}], "/.", "repratios"}], "]"}], 
   "]"}]}], "\[IndentingNewLine]", 
 RowBox[{"fnDimers", "/", "fnActiveRAF1433DS"}]}], "Input",
 CellChangeTimes->{{3.8319238615172873`*^9, 3.83192390513754*^9}, {
   3.831923943703373*^9, 3.8319239810051637`*^9}, {3.83192408057911*^9, 
   3.8319240873711205`*^9}, {3.8319241987818055`*^9, 
   3.8319242054369416`*^9}, {3.8319242468429317`*^9, 3.8319242557428117`*^9}, 
   3.8330756252893457`*^9, 3.8448842249314423`*^9, 3.844884270572476*^9, 
   3.844884525095272*^9, 3.844885544596097*^9, 3.8449417118227887`*^9, 
   3.8449429432168393`*^9},
 CellLabel->"In[51]:=",ExpressionUUID->"ea11ecc6-8491-4a18-9654-d066f7c1e5a4"],

Cell[BoxData[
 FractionBox[
  SuperscriptBox[
   RowBox[{"(", 
    RowBox[{"1", "+", "KA", "+", 
     SubscriptBox["d", "rel"], "-", 
     SqrtBox[
      RowBox[{
       SuperscriptBox[
        RowBox[{"(", 
         RowBox[{"1", "+", "KA"}], ")"}], "2"], "+", 
       RowBox[{"8", " ", 
        SubscriptBox["RAF", "rel"]}], "+", 
       RowBox[{
        SubscriptBox["d", "rel"], " ", 
        RowBox[{"(", 
         RowBox[{"2", "+", 
          RowBox[{"2", " ", "KA"}], "+", 
          SubscriptBox["d", "rel"], "+", 
          RowBox[{"8", " ", 
           RowBox[{"(", 
            RowBox[{"2", "+", 
             SubscriptBox["d", "rel"]}], ")"}], " ", 
           SubscriptBox["RAF", "rel"]}]}], ")"}]}], "+", 
       RowBox[{"8", " ", 
        SuperscriptBox[
         RowBox[{"(", 
          RowBox[{"1", "+", 
           SubscriptBox["d", "rel"]}], ")"}], "2"], " ", 
        SubscriptBox["RAF", "rel"], " ", 
        SubscriptBox["s", "rel"]}]}]]}], ")"}], "2"], 
  RowBox[{"16", " ", 
   SuperscriptBox[
    RowBox[{"(", 
     RowBox[{"1", "+", 
      SubscriptBox["d", "rel"]}], ")"}], "2"], " ", 
   SubscriptBox["RAF", "rel"], " ", 
   RowBox[{"(", 
    RowBox[{"1", "+", 
     SubscriptBox["s", "rel"]}], ")"}]}]]], "Output",
 CellChangeTimes->{3.9160616653816185`*^9},
 CellLabel->"Out[52]=",ExpressionUUID->"3c78e044-bcc1-4b20-ad23-fd892f639a21"],

Cell[BoxData[
 RowBox[{
  FractionBox["1", "2"], " ", 
  RowBox[{"(", 
   RowBox[{"1", "+", 
    SubscriptBox["d", "rel"]}], ")"}]}]], "Output",
 CellChangeTimes->{3.916061665383623*^9},
 CellLabel->"Out[53]=",ExpressionUUID->"a6bfaa5f-df33-4836-8901-d8cd93e91265"]
}, Open  ]],

Cell[BoxData[
 FractionBox[
  SuperscriptBox[
   RowBox[{"(", 
    RowBox[{"1", "+", "KA", "+", 
     SubscriptBox["d", "rel"], "-", 
     SqrtBox[
      RowBox[{
       SuperscriptBox[
        RowBox[{"(", 
         RowBox[{"1", "+", "KA"}], ")"}], "2"], "+", 
       RowBox[{"8", " ", 
        SubscriptBox["RAF", "rel"]}], "+", 
       RowBox[{
        SubscriptBox["d", "rel"], " ", 
        RowBox[{"(", 
         RowBox[{"2", "+", 
          RowBox[{"2", " ", "KA"}], "+", 
          SubscriptBox["d", "rel"], "+", 
          RowBox[{"8", " ", 
           RowBox[{"(", 
            RowBox[{"2", "+", 
             SubscriptBox["d", "rel"]}], ")"}], " ", 
           SubscriptBox["RAF", "rel"]}]}], ")"}]}], "+", 
       RowBox[{"8", " ", 
        SuperscriptBox[
         RowBox[{"(", 
          RowBox[{"1", "+", 
           SubscriptBox["d", "rel"]}], ")"}], "2"], " ", 
        SubscriptBox["RAF", "rel"], " ", 
        SubscriptBox["s", "rel"]}]}]]}], ")"}], "2"], 
  RowBox[{"16", " ", 
   SuperscriptBox[
    RowBox[{"(", 
     RowBox[{"1", "+", 
      SubscriptBox["d", "rel"]}], ")"}], "2"], " ", 
   SubscriptBox["RAF", "rel"], " ", 
   RowBox[{"(", 
    RowBox[{"1", "+", 
     SubscriptBox["s", "rel"]}], ")"}]}]]], "EquationNumbered",
 CellChangeTimes->{3.83192425662969*^9, 3.8321710549505477`*^9, 
  3.8321710902578983`*^9, 3.8321853418654585`*^9, 3.832689755091034*^9, 
  3.833046655926277*^9, 3.8331395842125015`*^9, 3.833374784436088*^9, 
  3.844943087467987*^9, 3.844968646637297*^9, 3.844969905206976*^9, 
  3.8530996828780217`*^9},
 CellLabel->"Out[18]=",ExpressionUUID->"4015b5c9-136b-4d07-850b-399f23a110fb"],

Cell[BoxData[
 RowBox[{
  FractionBox["1", "2"], " ", 
  RowBox[{"(", 
   RowBox[{"1", "+", 
    SubscriptBox["d", "rel"]}], ")"}]}]], "EquationNumbered",
 CellChangeTimes->{3.83192425662969*^9, 3.8321710549505477`*^9, 
  3.8321710902578983`*^9, 3.8321853418654585`*^9, 3.832689755091034*^9, 
  3.833046655926277*^9, 3.8331395842125015`*^9, 3.833374784436088*^9, 
  3.844943087467987*^9, 3.844968646637297*^9, 3.844969905206976*^9, 
  3.8530996828936434`*^9},
 CellLabel->"Out[19]=",ExpressionUUID->"0ad66419-6f79-49d7-8808-4a15e934ea87"]
}, Closed]],

Cell[CellGroupData[{

Cell["3.2. Baseline Signaling", "Subsubsection",
 CellChangeTimes->{{3.8122258412671947`*^9, 3.8122258443971124`*^9}, {
  3.8331596920977173`*^9, 3.8331596930555677`*^9}, {3.844939187159749*^9, 
  3.8449391872889123`*^9}, {3.9110772557021627`*^9, 3.911077255769698*^9}, {
  3.9142680106767454`*^9, 
  3.914268010839218*^9}},ExpressionUUID->"a451c637-7c9f-483d-9385-\
76b8dba201f9"],

Cell[BoxData[{
 RowBox[{
  RowBox[{"baselineActiveRAFDS", "=", 
   RowBox[{"SimplifyPars", "[", 
    RowBox[{"fnActiveRAF1433DS", "/.", 
     RowBox[{
      SubscriptBox["d", "rel"], "\[Rule]", "0"}]}], "]"}]}], 
  ";"}], "\[IndentingNewLine]", 
 RowBox[{
  RowBox[{"baselineActiveRAFDS1", "=", 
   RowBox[{"SimplifyPars", "[", 
    RowBox[{"baselineActiveRAFDS", "/.", 
     RowBox[{
      SubscriptBox["RAF", "rel"], "\[Rule]", 
      RowBox[{"E7", " ", 
       RowBox[{
        RowBox[{
         SuperscriptBox[
          RowBox[{"(", 
           RowBox[{"1", "+", "KA"}], ")"}], "2"], "/", 
         RowBox[{"(", 
          RowBox[{"1", "+", 
           SubscriptBox["s", "rel"]}], ")"}]}], "/", "8"}]}]}]}], "]"}]}], 
  ";"}], "\[IndentingNewLine]", 
 RowBox[{
  RowBox[{"d3ND", "=", 
   RowBox[{"SimplifyPars", "[", 
    RowBox[{"D", "[", 
     RowBox[{"baselineActiveRAFDS1", ",", "E7"}], "]"}], "]"}]}], 
  ";"}]}], "Input",
 CellChangeTimes->{{3.8117785838328724`*^9, 3.811778622296903*^9}, {
   3.811778696033261*^9, 3.811778735157261*^9}, {3.8117850707815814`*^9, 
   3.811785100245125*^9}, {3.812394572547741*^9, 3.812394573952629*^9}, 
   3.812394955193293*^9, {3.812395024773188*^9, 3.8123951003971405`*^9}, {
   3.8123951778357005`*^9, 3.812395178175704*^9}, {3.831923385720068*^9, 
   3.8319234076326647`*^9}, {3.831923465111143*^9, 3.8319234849104767`*^9}, {
   3.831923541248884*^9, 3.8319235791813507`*^9}, 3.8330756279246373`*^9, 
   3.8448842249314423`*^9, 
   3.8448842724114313`*^9},ExpressionUUID->"11240fd7-0adf-4a15-9cfb-\
082370f03b71"],

Cell[BoxData[
 FractionBox[
  SuperscriptBox[
   RowBox[{"(", 
    RowBox[{
     RowBox[{"-", "1"}], "+", 
     SqrtBox[
      RowBox[{"1", "+", "E7"}]]}], ")"}], "2"], "E7"]], "EquationNumbered",
 CellChangeTimes->{3.8129977297925396`*^9},
 CellLabel->"Out[17]=",ExpressionUUID->"6ac2b925-b5e1-40ea-87f7-f1e568a1c872"],

Cell[BoxData[
 FractionBox[
  SuperscriptBox[
   RowBox[{"(", 
    RowBox[{
     RowBox[{"-", "1"}], "+", 
     SqrtBox[
      RowBox[{"1", "+", "E7"}]]}], ")"}], "2"], 
  RowBox[{
   SuperscriptBox["E7", "2"], " ", 
   SqrtBox[
    RowBox[{"1", "+", "E7"}]]}]]], "EquationNumbered",
 CellChangeTimes->{3.8129977297925396`*^9},
 CellLabel->"Out[18]=",ExpressionUUID->"fa51942e-b7db-4b17-916e-102ea679da0a"],

Cell[TextData[{
 "The derivative relative to E7 of baseline activity is a positive definite \
function. That is baseline activity is an increasing function of E7.\
\[LineSeparator]However, E7 is directly proportional to RAF and ",
 Cell[BoxData[
  FormBox[
   SubscriptBox["s", "rel"], TraditionalForm]],ExpressionUUID->
  "85df2377-ebc7-4552-bfcf-c72ebcaf8b98"],
 " and therefore baseline activity is an increasing function of [RAF] and \
unbound 14-3-3. And therefore of 14-3-3.\[LineSeparator]Also, E7 is inversely \
proportional to  KA and therefore is a reducing function of KA."
}], "Text",
 CellChangeTimes->{{3.8123951826721745`*^9, 3.812395295795024*^9}, {
  3.812397136952237*^9, 3.812397164321162*^9}, {3.812989917915102*^9, 
  3.8129899253097343`*^9}},ExpressionUUID->"58e45467-ee1f-4cef-9db9-\
7211d9c6a29b"],

Cell[CellGroupData[{

Cell["Relationship between unbound and total 14-3-3:", "Subsubsubsection",
 CellChangeTimes->{{3.8123953848358045`*^9, 3.812395392036674*^9}, {
  3.83224943827772*^9, 
  3.8322494499932747`*^9}},ExpressionUUID->"6f3ab863-0d13-4831-bf5d-\
9e2aa00a2c2a"],

Cell[BoxData[
 FormBox[
  RowBox[{
   RowBox[{"Unbound", " ", "vs", " ", "total", " ", "14"}], "-", "3", "-", 
   "3"}], TraditionalForm]], "Equation",
 CellChangeTimes->{{3.812396908130842*^9, 3.812396912879817*^9}, {
  3.8322494014326677`*^9, 
  3.832249401463935*^9}},ExpressionUUID->"fee20b95-7ec5-4cdb-b5c6-\
35e8a93610a4"],

Cell[BoxData[{
 RowBox[{
  RowBox[{"STOTeqn", "=", 
   RowBox[{"SimplifyPars", "[", 
    RowBox[{
     RowBox[{
      RowBox[{"eqnsconsrv", "[", 
       RowBox[{"[", "3", "]"}], "]"}], "/.", "sol23A"}], "/.", 
     RowBox[{"d", "\[Rule]", "0"}]}], "]"}]}], ";"}], "\[IndentingNewLine]", 
 RowBox[{
  RowBox[{"SimplifyPars", "[", 
   RowBox[{"Simplify", "[", 
    RowBox[{
     RowBox[{"STOTeqn", "/.", 
      RowBox[{"{", 
       RowBox[{
        FractionBox[
         RowBox[{"Kdim", " ", "Ks1"}], 
         RowBox[{
          RowBox[{
           SuperscriptBox[
            RowBox[{"(", 
             RowBox[{"1", "+", "KA"}], ")"}], "2"], " ", "Kdim", " ", "Ks1"}],
           "+", 
          RowBox[{"8", " ", "RAF", " ", 
           RowBox[{"(", 
            RowBox[{"Ks1", "+", "s"}], ")"}]}]}]], "\[Rule]", 
        RowBox[{"1", "/", 
         RowBox[{"(", 
          RowBox[{
           SuperscriptBox["C1", "2"], " ", 
           SuperscriptBox[
            RowBox[{"(", 
             RowBox[{"1", "+", "KA"}], ")"}], "2"]}], ")"}]}]}], "}"}]}], ",", 
     RowBox[{"C1", ">", "0"}]}], "]"}], "]"}], ";"}], "\[IndentingNewLine]", 
 RowBox[{
  RowBox[{"STOTd", "=", 
   RowBox[{"SimplifyPars", "[", 
    RowBox[{"D", "[", 
     RowBox[{
      RowBox[{"STOTeqn", "[", 
       RowBox[{"[", "1", "]"}], "]"}], ",", "s"}], "]"}], "]"}]}], 
  ";"}], "\[IndentingNewLine]", 
 RowBox[{
  RowBox[{"STOTdsimp", "=", 
   RowBox[{"FullSimplify", "[", 
    RowBox[{
     RowBox[{"SimplifyPars", "[", 
      RowBox[{"STOTd", "/.", 
       RowBox[{"{", 
        RowBox[{
         FractionBox[
          RowBox[{"Kdim", " ", "Ks1"}], 
          RowBox[{
           RowBox[{
            SuperscriptBox[
             RowBox[{"(", 
              RowBox[{"1", "+", "KA"}], ")"}], "2"], " ", "Kdim", " ", 
            "Ks1"}], "+", 
           RowBox[{"8", " ", "RAF", " ", 
            RowBox[{"(", 
             RowBox[{"Ks1", "+", "s"}], ")"}]}]}]], "\[Rule]", 
         RowBox[{"1", "/", 
          RowBox[{"(", 
           RowBox[{
            SuperscriptBox["C1", "2"], " ", 
            SuperscriptBox[
             RowBox[{"(", 
              RowBox[{"1", "+", "KA"}], ")"}], "2"]}], ")"}]}]}], "}"}]}], 
      "]"}], ",", 
     RowBox[{"C1", ">", "0"}]}], "]"}]}], ";"}]}], "Input",
 CellChangeTimes->{{3.811789162344035*^9, 3.811789341979265*^9}, {
   3.81178946476497*^9, 3.8117895527001553`*^9}, {3.811789806745064*^9, 
   3.8117898508643093`*^9}, {3.8117899584694138`*^9, 
   3.8117899952145104`*^9}, {3.81179011404873*^9, 3.811790116944989*^9}, 
   3.8123945744533377`*^9, {3.812395451466478*^9, 3.8123955179433694`*^9}, {
   3.8123955563113747`*^9, 3.812395597499568*^9}, {3.8129855518170104`*^9, 
   3.812985578029477*^9}, {3.812985611147989*^9, 3.812985666764398*^9}, {
   3.8129860768924527`*^9, 3.8129860995788803`*^9}, {3.8129910508293347`*^9, 
   3.812991119084472*^9}, {3.8321710991726437`*^9, 3.8321711042166348`*^9}, 
   3.8330756297806053`*^9, {3.8331624440274405`*^9, 3.8331624513921165`*^9}, {
   3.844884525095272*^9, 3.844884525095272*^9}, 3.844885544602604*^9, 
   3.8449417118278465`*^9},ExpressionUUID->"cd417523-57fa-408b-8ed3-\
f541dacb4116"],

Cell[BoxData[
 RowBox[{
  RowBox[{
   FractionBox["1", "16"], " ", "s", " ", 
   RowBox[{"(", 
    RowBox[{"16", "+", 
     FractionBox[
      RowBox[{
       SuperscriptBox[
        RowBox[{"(", 
         RowBox[{
          RowBox[{"-", "1"}], "+", "C1"}], ")"}], "2"], " ", 
       SuperscriptBox[
        RowBox[{"(", 
         RowBox[{"1", "+", "KA"}], ")"}], "2"], " ", "Kdim", " ", "Ks1"}], 
      SuperscriptBox[
       RowBox[{"(", 
        RowBox[{"Ks1", "+", "s"}], ")"}], "2"]]}], ")"}]}], "\[Equal]", 
  "STOT"}]], "EquationNumbered",
 CellChangeTimes->{3.812997747484928*^9},
 CellLabel->"Out[20]=",ExpressionUUID->"fd0d320d-fd52-421f-9663-7fdf52727279"],

Cell[BoxData[
 RowBox[{
  FractionBox["1", "16"], " ", 
  RowBox[{"(", 
   RowBox[{"16", "-", 
    FractionBox[
     RowBox[{"2", " ", "Kdim", " ", "Ks1", " ", "s", " ", 
      SuperscriptBox[
       RowBox[{"(", 
        RowBox[{"1", "+", "KA", "-", 
         FractionBox["1", 
          SqrtBox[
           FractionBox[
            RowBox[{"Kdim", " ", "Ks1"}], 
            RowBox[{
             RowBox[{
              SuperscriptBox[
               RowBox[{"(", 
                RowBox[{"1", "+", "KA"}], ")"}], "2"], " ", "Kdim", " ", 
              "Ks1"}], "+", 
             RowBox[{"8", " ", "RAF", " ", 
              RowBox[{"(", 
               RowBox[{"Ks1", "+", "s"}], ")"}]}]}]]]]}], ")"}], "2"]}], 
     SuperscriptBox[
      RowBox[{"(", 
       RowBox[{"Ks1", "+", "s"}], ")"}], "3"]], "+", 
    FractionBox[
     RowBox[{"Kdim", " ", "Ks1", " ", 
      SuperscriptBox[
       RowBox[{"(", 
        RowBox[{"1", "+", "KA", "-", 
         FractionBox["1", 
          SqrtBox[
           FractionBox[
            RowBox[{"Kdim", " ", "Ks1"}], 
            RowBox[{
             RowBox[{
              SuperscriptBox[
               RowBox[{"(", 
                RowBox[{"1", "+", "KA"}], ")"}], "2"], " ", "Kdim", " ", 
              "Ks1"}], "+", 
             RowBox[{"8", " ", "RAF", " ", 
              RowBox[{"(", 
               RowBox[{"Ks1", "+", "s"}], ")"}]}]}]]]]}], ")"}], "2"]}], 
     SuperscriptBox[
      RowBox[{"(", 
       RowBox[{"Ks1", "+", "s"}], ")"}], "2"]], "-", 
    FractionBox[
     RowBox[{"8", " ", "RAF", " ", "s", " ", 
      RowBox[{"(", 
       RowBox[{
        RowBox[{"-", "1"}], "+", 
        SqrtBox[
         FractionBox[
          RowBox[{"Kdim", " ", "Ks1"}], 
          RowBox[{
           RowBox[{
            SuperscriptBox[
             RowBox[{"(", 
              RowBox[{"1", "+", "KA"}], ")"}], "2"], " ", "Kdim", " ", 
            "Ks1"}], "+", 
           RowBox[{"8", " ", "RAF", " ", 
            RowBox[{"(", 
             RowBox[{"Ks1", "+", "s"}], ")"}]}]}]]], "+", 
        RowBox[{"KA", " ", 
         SqrtBox[
          FractionBox[
           RowBox[{"Kdim", " ", "Ks1"}], 
           RowBox[{
            RowBox[{
             SuperscriptBox[
              RowBox[{"(", 
               RowBox[{"1", "+", "KA"}], ")"}], "2"], " ", "Kdim", " ", 
             "Ks1"}], "+", 
            RowBox[{"8", " ", "RAF", " ", 
             RowBox[{"(", 
              RowBox[{"Ks1", "+", "s"}], ")"}]}]}]]]}]}], ")"}]}], 
     SuperscriptBox[
      RowBox[{"(", 
       RowBox[{"Ks1", "+", "s"}], ")"}], "2"]]}], ")"}]}]], "EquationNumbered",
 CellChangeTimes->{
  3.812997747761685*^9, {3.8448845251109304`*^9, 
   3.84488452513892*^9}},ExpressionUUID->"cc57febb-5045-45a3-92cb-\
f4efe1a7dbfb"],

Cell[BoxData[
 RowBox[{
  FractionBox["1", "16"], " ", 
  RowBox[{"(", 
   RowBox[{"16", "+", 
    FractionBox[
     RowBox[{
      SuperscriptBox[
       RowBox[{"(", 
        RowBox[{
         RowBox[{"-", "1"}], "+", "C1"}], ")"}], "2"], " ", 
      SuperscriptBox[
       RowBox[{"(", 
        RowBox[{"1", "+", "KA"}], ")"}], "2"], " ", "Kdim", " ", "Ks1", " ", 
      RowBox[{"(", 
       RowBox[{"Ks1", "-", "s"}], ")"}]}], 
     SuperscriptBox[
      RowBox[{"(", 
       RowBox[{"Ks1", "+", "s"}], ")"}], "3"]], "+", 
    FractionBox[
     RowBox[{"8", " ", 
      RowBox[{"(", 
       RowBox[{
        RowBox[{"-", "1"}], "+", "C1"}], ")"}], " ", "RAF", " ", "s"}], 
     RowBox[{"C1", " ", 
      SuperscriptBox[
       RowBox[{"(", 
        RowBox[{"Ks1", "+", "s"}], ")"}], "2"]}]]}], 
   ")"}]}]], "EquationNumbered",
 CellChangeTimes->{3.8129977481994157`*^9, 
  3.844884525139946*^9},ExpressionUUID->"8260c02c-3b35-4991-81a5-\
809ae0652b4b"],

Cell[TextData[{
 "Is C1>1? Yes. Always. Since the expression is ",
 Cell[BoxData[
  FormBox[
   FractionBox[
    RowBox[{"numerator", "+", 
     RowBox[{"positive", " ", "number"}]}], "numerator"], TraditionalForm]],
  ExpressionUUID->"293df970-feb7-4aca-ba35-a67862602184"],
 "."
}], "Text",
 CellChangeTimes->{{3.8117901422318687`*^9, 3.811790167635651*^9}, {
  3.8123956596931367`*^9, 
  3.8123957132789774`*^9}},ExpressionUUID->"7ff16bcd-fec4-484a-811d-\
079c91f126de"],

Cell[BoxData[{
 RowBox[{"repC1", "=", 
  RowBox[{"Simplify", "[", 
   RowBox[{
    RowBox[{"Solve", "[", 
     RowBox[{
      RowBox[{
       FractionBox[
        RowBox[{"Kdim", " ", "Ks1"}], 
        RowBox[{
         RowBox[{
          SuperscriptBox[
           RowBox[{"(", 
            RowBox[{"1", "+", "KA"}], ")"}], "2"], " ", "Kdim", " ", "Ks1"}], 
         "+", 
         RowBox[{"8", " ", "RAF", " ", 
          RowBox[{"(", 
           RowBox[{"Ks1", "+", "s"}], ")"}]}]}]], "==", 
       RowBox[{"1", "/", 
        RowBox[{"(", 
         RowBox[{
          SuperscriptBox["C1", "2"], " ", 
          SuperscriptBox[
           RowBox[{"(", 
            RowBox[{"1", "+", "KA"}], ")"}], "2"]}], ")"}]}]}], ",", "C1"}], 
     "]"}], "[", 
    RowBox[{"[", "2", "]"}], "]"}], "]"}]}], "\[IndentingNewLine]", 
 RowBox[{"SimplifyPars", "[", 
  RowBox[{"Reduce", "[", 
   RowBox[{
    RowBox[{"(", 
     RowBox[{"C1", "/.", "repC1"}], ")"}], ">", "1"}], "]"}], "]"}]}], "Input",
 CellChangeTimes->{{3.8117899009745626`*^9, 3.8117899288439116`*^9}, {
   3.8117900096337967`*^9, 3.8117900833248863`*^9}, {3.8127493072462816`*^9, 
   3.812749449638524*^9}, {3.8127494838479347`*^9, 3.8127495664767866`*^9}, 
   3.844884525139946*^9},ExpressionUUID->"8bd93aa3-c512-4dae-b3fe-\
14906799891e"],

Cell[BoxData[
 RowBox[{"{", 
  RowBox[{"C1", "\[Rule]", 
   FractionBox[
    SqrtBox[
     RowBox[{
      RowBox[{
       SuperscriptBox[
        RowBox[{"(", 
         RowBox[{"1", "+", "KA"}], ")"}], "2"], " ", "Kdim", " ", "Ks1"}], 
      "+", 
      RowBox[{"8", " ", "RAF", " ", 
       RowBox[{"(", 
        RowBox[{"Ks1", "+", "s"}], ")"}]}]}]], 
    SqrtBox[
     RowBox[{
      SuperscriptBox[
       RowBox[{"(", 
        RowBox[{"1", "+", "KA"}], ")"}], "2"], " ", "Kdim", " ", "Ks1"}]]]}], 
  "}"}]], "EquationNumbered",
 CellChangeTimes->{{3.812997748452408*^9, 3.812997766218663*^9}, 
   3.8448845251555843`*^9},ExpressionUUID->"74d5e60d-5e88-4e6b-a70f-\
41ecc46f27b6"],

Cell[BoxData["True"], "Output",
 CellChangeTimes->{{3.812997748452408*^9, 3.8129977663204985`*^9}},
 CellLabel->"Out[26]=",ExpressionUUID->"fd237d78-2f0a-4e16-a82d-1c17c504abcf"],

Cell[TextData[StyleBox["Therefore, when KS1>s the derivative of STOT relative \
to s is definitely positive. This is because the only negative terms may come \
from (C1-1) which has been shown positive and (Ks1-s).",
 FontWeight->"Bold"]], "Text",
 CellChangeTimes->{{3.812395754035434*^9, 3.812395777365969*^9}, {
  3.812396250173312*^9, 3.8123962506903467`*^9}, {3.812397561716214*^9, 
  3.8123975810795603`*^9}, {3.8129894199849606`*^9, 
  3.812989457491623*^9}},ExpressionUUID->"744bb7b8-e12e-4034-9043-\
9472818611ae"],

Cell["When KS1<s can STOTd function be negative?", "Text",
 CellChangeTimes->{{3.812395754035434*^9, 3.812395777365969*^9}, {
  3.812396250173312*^9, 3.8123962548272114`*^9}, {3.8123964091931343`*^9, 
  3.8123964184113507`*^9}, {3.8127500157036753`*^9, 3.812750043625276*^9}, {
  3.8129894625063553`*^9, 
  3.8129894842748404`*^9}},ExpressionUUID->"37a7d33e-083d-4247-be2f-\
930373c65949"],

Cell[BoxData[{
 RowBox[{
  RowBox[{"cond10", "=", 
   RowBox[{"Reduce", "[", 
    RowBox[{"STOTd", "<", "0"}], "]"}]}], ";"}], "\[IndentingNewLine]", 
 RowBox[{"cond10s", "=", 
  RowBox[{"SimplifyPars", "[", "cond10", "]"}]}]}], "Input",
 CellChangeTimes->{{3.8129856893732295`*^9, 3.8129857375629597`*^9}, {
  3.8129881242745433`*^9, 3.812988127286508*^9}, {3.812988159233161*^9, 
  3.812988165036852*^9}, {3.8129882578986087`*^9, 3.812988259766198*^9}},
 CellLabel->"In[27]:=",ExpressionUUID->"13429cb5-8202-46f7-ac7c-eedf104d41d9"],

Cell[BoxData[
 RowBox[{
  RowBox[{
   RowBox[{"2", " ", "Ks1"}], "<", "s"}], "&&", 
  RowBox[{
   RowBox[{"RAF", "+", 
    RowBox[{"6", " ", "s"}], "+", 
    RowBox[{"4", " ", 
     SqrtBox["2"], " ", 
     SqrtBox[
      RowBox[{"s", " ", 
       RowBox[{"(", 
        RowBox[{
         RowBox[{"-", "Ks1"}], "+", "s"}], ")"}]}]]}]}], "<", 
   RowBox[{"2", " ", "Ks1"}]}], "&&", 
  RowBox[{
   RowBox[{
    FractionBox["1", 
     RowBox[{"2", " ", 
      SuperscriptBox[
       RowBox[{"(", 
        RowBox[{"1", "+", "KA"}], ")"}], "2"], " ", "Ks1", " ", 
      RowBox[{"(", 
       RowBox[{"Ks1", "-", "s"}], ")"}]}]], 
    RowBox[{"(", 
     RowBox[{
      RowBox[{
       RowBox[{"-", "4"}], " ", 
       SuperscriptBox["Ks1", "3"]}], "-", 
      RowBox[{"12", " ", 
       SuperscriptBox["Ks1", "2"], " ", 
       RowBox[{"(", 
        RowBox[{"RAF", "+", "s"}], ")"}]}], "+", 
      RowBox[{"s", " ", 
       RowBox[{"(", 
        RowBox[{
         SuperscriptBox["RAF", "2"], "+", 
         RowBox[{"8", " ", "RAF", " ", "s"}], "-", 
         RowBox[{"4", " ", 
          SuperscriptBox["s", "2"]}]}], ")"}]}], "-", 
      RowBox[{"Ks1", " ", 
       RowBox[{"(", 
        RowBox[{
         SuperscriptBox["RAF", "2"], "+", 
         RowBox[{"4", " ", "RAF", " ", "s"}], "+", 
         RowBox[{"12", " ", 
          SuperscriptBox["s", "2"]}]}], ")"}]}], "+", 
      RowBox[{
       FractionBox["1", 
        RowBox[{"Abs", "[", 
         RowBox[{"Ks1", "-", "s"}], "]"}]], 
       RowBox[{
        RowBox[{"(", 
         RowBox[{
          RowBox[{"-", "Ks1"}], "+", "s"}], ")"}], " ", 
        SqrtBox[
         RowBox[{
          RowBox[{"4", " ", 
           SuperscriptBox["Ks1", "2"]}], "-", 
          RowBox[{"4", " ", "Ks1", " ", "RAF"}], "+", 
          SuperscriptBox["RAF", "2"], "+", 
          RowBox[{"8", " ", "Ks1", " ", "s"}], "+", 
          RowBox[{"12", " ", "RAF", " ", "s"}], "+", 
          RowBox[{"4", " ", 
           SuperscriptBox["s", "2"]}]}]], " ", 
        RowBox[{"Abs", "[", 
         RowBox[{
          RowBox[{"2", " ", 
           SuperscriptBox["Ks1", "2"]}], "-", 
          RowBox[{"Ks1", " ", 
           RowBox[{"(", 
            RowBox[{"RAF", "-", 
             RowBox[{"4", " ", "s"}]}], ")"}]}], "+", 
          RowBox[{"s", " ", 
           RowBox[{"(", 
            RowBox[{"RAF", "+", 
             RowBox[{"2", " ", "s"}]}], ")"}]}]}], "]"}]}]}]}], ")"}]}], "<", 
   "Kdim"}], "&&", 
  RowBox[{"Kdim", "<", 
   RowBox[{
    FractionBox["1", 
     RowBox[{"2", " ", 
      SuperscriptBox[
       RowBox[{"(", 
        RowBox[{"1", "+", "KA"}], ")"}], "2"], " ", "Ks1", " ", 
      RowBox[{"(", 
       RowBox[{"Ks1", "-", "s"}], ")"}]}]], 
    RowBox[{"(", 
     RowBox[{
      RowBox[{
       RowBox[{"-", "4"}], " ", 
       SuperscriptBox["Ks1", "3"]}], "-", 
      RowBox[{"12", " ", 
       SuperscriptBox["Ks1", "2"], " ", 
       RowBox[{"(", 
        RowBox[{"RAF", "+", "s"}], ")"}]}], "+", 
      RowBox[{"s", " ", 
       RowBox[{"(", 
        RowBox[{
         SuperscriptBox["RAF", "2"], "+", 
         RowBox[{"8", " ", "RAF", " ", "s"}], "-", 
         RowBox[{"4", " ", 
          SuperscriptBox["s", "2"]}]}], ")"}]}], "-", 
      RowBox[{"Ks1", " ", 
       RowBox[{"(", 
        RowBox[{
         SuperscriptBox["RAF", "2"], "+", 
         RowBox[{"4", " ", "RAF", " ", "s"}], "+", 
         RowBox[{"12", " ", 
          SuperscriptBox["s", "2"]}]}], ")"}]}], "+", 
      RowBox[{
       FractionBox["1", 
        RowBox[{"Abs", "[", 
         RowBox[{"Ks1", "-", "s"}], "]"}]], 
       RowBox[{
        RowBox[{"(", 
         RowBox[{"Ks1", "-", "s"}], ")"}], " ", 
        SqrtBox[
         RowBox[{
          RowBox[{"4", " ", 
           SuperscriptBox["Ks1", "2"]}], "-", 
          RowBox[{"4", " ", "Ks1", " ", "RAF"}], "+", 
          SuperscriptBox["RAF", "2"], "+", 
          RowBox[{"8", " ", "Ks1", " ", "s"}], "+", 
          RowBox[{"12", " ", "RAF", " ", "s"}], "+", 
          RowBox[{"4", " ", 
           SuperscriptBox["s", "2"]}]}]], " ", 
        RowBox[{"Abs", "[", 
         RowBox[{
          RowBox[{"2", " ", 
           SuperscriptBox["Ks1", "2"]}], "-", 
          RowBox[{"Ks1", " ", 
           RowBox[{"(", 
            RowBox[{"RAF", "-", 
             RowBox[{"4", " ", "s"}]}], ")"}]}], "+", 
          RowBox[{"s", " ", 
           RowBox[{"(", 
            RowBox[{"RAF", "+", 
             RowBox[{"2", " ", "s"}]}], ")"}]}]}], "]"}]}]}]}], 
     ")"}]}]}]}]], "EquationNumbered",
 CellChangeTimes->{
  3.812997780843319*^9, {3.8448845251555843`*^9, 
   3.844884525202455*^9}},ExpressionUUID->"36e62ccd-4b64-4b52-bbf4-\
b520f0b61da6"],

Cell["\<\
When is the second condition satisfied? Under the global condition that \
Ks1<s, the minimum value of s is Ks1.\
\>", "Text",
 CellChangeTimes->{{3.812988469020254*^9, 3.812988482426578*^9}, {
  3.812988883480303*^9, 3.8129888911212444`*^9}, {3.8129892227234817`*^9, 
  3.8129892891842995`*^9}, {3.8129893355547123`*^9, 3.8129893469901624`*^9}, {
  3.8129894977199316`*^9, 
  3.8129894993104796`*^9}},ExpressionUUID->"9909edc9-9719-4770-add9-\
e75b23e17096"],

Cell[BoxData[
 RowBox[{"solcond10s2", "=", 
  RowBox[{
   RowBox[{"cond10s", "[", 
    RowBox[{"[", "2", "]"}], "]"}], "/.", 
   RowBox[{"s", "\[Rule]", "Ks1"}]}]}]], "Input",
 CellChangeTimes->{{3.812988745101431*^9, 3.81298881830828*^9}, {
  3.812988901439063*^9, 3.812988954792159*^9}, {3.8129893517693667`*^9, 
  3.812989362419397*^9}},
 CellLabel->"In[29]:=",ExpressionUUID->"997ed172-5841-4900-98a5-ecec4505139f"],

Cell[BoxData[
 RowBox[{
  RowBox[{
   RowBox[{"6", " ", "Ks1"}], "+", "RAF"}], "<", 
  RowBox[{"2", " ", "Ks1"}]}]], "EquationNumbered",
 CellChangeTimes->{3.812997781016224*^9, 
  3.844884525218083*^9},ExpressionUUID->"79995be6-2c80-4ae8-a4c1-\
e477d15734fa"],

Cell["\<\
Not satisfied at s=Ks1. Being a sum of positive terms, the inequality will \
not be satisfied for any value of s s.t. s>Ks1.\
\>", "Text",
 CellChangeTimes->{{3.8129889867585344`*^9, 3.81298908025881*^9}, {
  3.812989367284464*^9, 3.8129893703141017`*^9}, {3.8129895129493423`*^9, 
  3.8129895439543157`*^9}, {3.813426414057083*^9, 
  3.8134264392500877`*^9}},ExpressionUUID->"7682a5a0-28a2-44ec-99e4-\
0e348003de62"],

Cell[TextData[StyleBox["Hence, by contradiction, Unbound [14-3-3] is a \
monotonic increasing function of total [14-3-3] in the DS model.",
 FontWeight->"Bold"]], "Text",
 CellChangeTimes->{{3.812989381493976*^9, 3.812989394705532*^9}, {
  3.8129895496040707`*^9, 3.8129895971705976`*^9}, {3.833162189624934*^9, 
  3.833162192289325*^9}},ExpressionUUID->"37ccf99a-7a76-4b36-9f12-\
434021aa2bd8"]
}, Open  ]]
}, Closed]],

Cell[CellGroupData[{

Cell["\<\
3.3. Conditions on parameter regions for activation in response to the drug\
\>", "Subsubsection",
 CellChangeTimes->{{3.769352693017748*^9, 3.769352727237196*^9}, {
   3.7693531294100194`*^9, 3.769353130255709*^9}, {3.7693535949516296`*^9, 
   3.769353595607865*^9}, 3.8123825895219326`*^9, 3.8123984087560124`*^9, {
   3.8322494588605924`*^9, 3.832249460155796*^9}, {3.833159694175928*^9, 
   3.8331596947636724`*^9}, {3.8333785906356893`*^9, 3.833378591718233*^9}, {
   3.844939188336707*^9, 3.8449391883901124`*^9}, {3.9110772566730285`*^9, 
   3.911077256785356*^9}, {3.914268011865714*^9, 
   3.9142680120062633`*^9}},ExpressionUUID->"6201e734-f30e-4943-9970-\
f98268a333dc"],

Cell[CellGroupData[{

Cell["\<\
Unbound 14-3-3 is a slowly varying function of drug compared to active kinase\
\>", "Subsubsubsection",
 CellChangeTimes->{{3.833374554183977*^9, 
  3.833374582210765*^9}},ExpressionUUID->"a38da9dd-3216-47c2-8905-\
3a527701024e"],

Cell[BoxData[{
 RowBox[{"dAKbyd", "=", 
  RowBox[{"D", "[", 
   RowBox[{
    RowBox[{
     RowBox[{"SimplifyPars", "[", 
      RowBox[{
       RowBox[{
        RowBox[{"RafActivity", "[", "vars", "]"}], "/", "RAF"}], "/.", 
       "rep23"}], "]"}], "/.", 
     RowBox[{"{", 
      RowBox[{
       RowBox[{"s", "\[Rule]", 
        RowBox[{"s", "[", "d", "]"}]}], ",", 
       RowBox[{"A", "\[Rule]", 
        RowBox[{"A", "[", "d", "]"}]}]}], "}"}]}], ",", "d"}], 
   "]"}]}], "\[IndentingNewLine]", 
 RowBox[{"dAKbyd", "[", 
  RowBox[{"[", 
   RowBox[{"-", "1"}], "]"}], "]"}], "\[IndentingNewLine]", 
 RowBox[{"dAKbyd", "[", 
  RowBox[{"[", 
   RowBox[{";;", 
    RowBox[{"-", "2"}]}], "]"}], "]"}]}], "Input",
 CellChangeTimes->{{3.832172255393382*^9, 3.8321722932353716`*^9}, {
   3.8321723259855223`*^9, 3.832172341719722*^9}, {3.833139594245657*^9, 
   3.8331395949491773`*^9}, {3.8331579481216326`*^9, 
   3.8331579848694715`*^9}, {3.833158113456353*^9, 3.83315811914951*^9}, {
   3.8331582013893094`*^9, 3.833158206846346*^9}, 3.844884525218083*^9, 
   3.844942944658774*^9},ExpressionUUID->"79dd6de1-bd7f-4f35-902a-\
1100bd603eaa"],

Cell[BoxData[
 RowBox[{
  FractionBox[
   RowBox[{"2", " ", 
    SuperscriptBox[
     RowBox[{"A", "[", "d", "]"}], "2"], " ", 
    RowBox[{"(", 
     RowBox[{"KsD", "+", 
      RowBox[{"s", "[", "d", "]"}]}], ")"}]}], 
   RowBox[{"Kd", " ", "Kdim", " ", "KsD", " ", "RAF"}]], "+", 
  FractionBox[
   RowBox[{"4", " ", 
    RowBox[{"(", 
     RowBox[{"d", "+", "Kd"}], ")"}], " ", 
    RowBox[{"A", "[", "d", "]"}], " ", 
    RowBox[{"(", 
     RowBox[{"KsD", "+", 
      RowBox[{"s", "[", "d", "]"}]}], ")"}], " ", 
    RowBox[{
     SuperscriptBox["A", "\[Prime]",
      MultilineFunction->None], "[", "d", "]"}]}], 
   RowBox[{"Kd", " ", "Kdim", " ", "KsD", " ", "RAF"}]], "+", 
  FractionBox[
   RowBox[{"2", " ", 
    RowBox[{"(", 
     RowBox[{"d", "+", "Kd"}], ")"}], " ", 
    SuperscriptBox[
     RowBox[{"A", "[", "d", "]"}], "2"], " ", 
    RowBox[{
     SuperscriptBox["s", "\[Prime]",
      MultilineFunction->None], "[", "d", "]"}]}], 
   RowBox[{"Kd", " ", "Kdim", " ", "KsD", " ", "RAF"}]]}]], "Input",
 CellChangeTimes->{{3.844884525218083*^9, 
  3.844884525232634*^9}},ExpressionUUID->"9fb89cc2-e07a-45ea-86c8-\
e20ba5d54413"],

Cell[BoxData[
 FractionBox[
  RowBox[{"2", " ", 
   RowBox[{"(", 
    RowBox[{"d", "+", "Kd"}], ")"}], " ", 
   SuperscriptBox[
    RowBox[{"A", "[", "d", "]"}], "2"], " ", 
   RowBox[{
    SuperscriptBox["s", "\[Prime]",
     MultilineFunction->None], "[", "d", "]"}]}], 
  RowBox[{"Kd", " ", "Kdim", " ", "KsD", " ", "RAF"}]]], "Input",
 CellChangeTimes->{{3.844884525232634*^9, 
  3.844884525248271*^9}},ExpressionUUID->"82404738-81ab-4cd6-8be7-\
28c785ca7c1f"],

Cell[BoxData[
 RowBox[{
  FractionBox[
   RowBox[{"2", " ", 
    SuperscriptBox[
     RowBox[{"A", "[", "d", "]"}], "2"], " ", 
    RowBox[{"(", 
     RowBox[{"KsD", "+", 
      RowBox[{"s", "[", "d", "]"}]}], ")"}]}], 
   RowBox[{"Kd", " ", "Kdim", " ", "KsD", " ", "RAF"}]], "+", 
  FractionBox[
   RowBox[{"4", " ", 
    RowBox[{"(", 
     RowBox[{"d", "+", "Kd"}], ")"}], " ", 
    RowBox[{"A", "[", "d", "]"}], " ", 
    RowBox[{"(", 
     RowBox[{"KsD", "+", 
      RowBox[{"s", "[", "d", "]"}]}], ")"}], " ", 
    RowBox[{
     SuperscriptBox["A", "\[Prime]",
      MultilineFunction->None], "[", "d", "]"}]}], 
   RowBox[{"Kd", " ", "Kdim", " ", "KsD", " ", "RAF"}]]}]], "Input",
 CellChangeTimes->{{3.844884525248271*^9, 
  3.844884525263917*^9}},ExpressionUUID->"d5f86dc2-e15d-41a1-89d1-\
1dbdcf086182"],

Cell[CellGroupData[{

Cell[BoxData[
 RowBox[{"dsbyd", "=", 
  RowBox[{
   RowBox[{
    SuperscriptBox["s", "\[Prime]",
     MultilineFunction->None], "[", "d", "]"}], "->", 
   RowBox[{"SimplifyPars", "[", 
    RowBox[{"D", "[", 
     RowBox[{
      RowBox[{
       RowBox[{"s", "/.", "sol3s"}], "/.", 
       RowBox[{"A", "\[Rule]", 
        RowBox[{"A", "[", "d", "]"}]}]}], ",", "d"}], "]"}], 
    "]"}]}]}]], "Input",
 CellChangeTimes->{{3.8331580098950863`*^9, 3.833158043346305*^9}, {
  3.83315826302457*^9, 3.8331582642212615`*^9}},
 FontSize->10,
 CellLabel->"In[22]:=",ExpressionUUID->"4461eecc-7ca8-4730-880b-77b94af37d39"],

Cell[BoxData[
 RowBox[{
  RowBox[{
   SuperscriptBox["s", "\[Prime]",
    MultilineFunction->None], "[", "d", "]"}], "\[Rule]", 
  RowBox[{"-", 
   FractionBox[
    RowBox[{"2", " ", 
     SuperscriptBox["Kd", "2"], " ", 
     RowBox[{"(", 
      RowBox[{"d", "+", "Kd"}], ")"}], " ", "Kdim", " ", "KsD", " ", "STOT", 
     " ", 
     RowBox[{"A", "[", "d", "]"}], " ", 
     RowBox[{"(", 
      RowBox[{
       RowBox[{"A", "[", "d", "]"}], "+", 
       RowBox[{
        RowBox[{"(", 
         RowBox[{"d", "+", "Kd"}], ")"}], " ", 
        RowBox[{
         SuperscriptBox["A", "\[Prime]",
          MultilineFunction->None], "[", "d", "]"}]}]}], ")"}]}], 
    SuperscriptBox[
     RowBox[{"(", 
      RowBox[{
       RowBox[{
        SuperscriptBox["Kd", "2"], " ", "Kdim", " ", "KsD"}], "+", 
       RowBox[{
        SuperscriptBox[
         RowBox[{"(", 
          RowBox[{"d", "+", "Kd"}], ")"}], "2"], " ", 
        SuperscriptBox[
         RowBox[{"A", "[", "d", "]"}], "2"]}]}], ")"}], "2"]]}]}]], "Output",
 CellChangeTimes->{{3.83315801447758*^9, 3.833158045672651*^9}, 
   3.8331582650406313`*^9, 3.8333747846989584`*^9},
 CellLabel->"Out[22]=",ExpressionUUID->"885c1744-977a-4ad4-822b-619c6f02e4a8"]
}, Open  ]],

Cell[CellGroupData[{

Cell[BoxData[
 RowBox[{"FullSimplify", "[", 
  RowBox[{
   RowBox[{"Simplify", "[", 
    RowBox[{
     RowBox[{"dAKbyd", "[", 
      RowBox[{"[", 
       RowBox[{"-", "1"}], "]"}], "]"}], "/", 
     RowBox[{"dAKbyd", "[", 
      RowBox[{"[", 
       RowBox[{";;", 
        RowBox[{"-", "2"}]}], "]"}], "]"}]}], "]"}], "/.", "dsbyd"}], 
  "]"}]], "Input",
 CellChangeTimes->{{3.8331580473107843`*^9, 3.8331580649187536`*^9}, {
  3.833158176364517*^9, 3.833158192778596*^9}, {3.8331582416207027`*^9, 
  3.8331583085117397`*^9}},
 CellLabel->"In[23]:=",ExpressionUUID->"5c9cf177-bc9d-4ffa-8d61-c8d57065e154"],

Cell[BoxData[
 RowBox[{"-", 
  FractionBox[
   RowBox[{"2", " ", 
    SuperscriptBox["Kd", "2"], " ", 
    SuperscriptBox[
     RowBox[{"(", 
      RowBox[{"d", "+", "Kd"}], ")"}], "2"], " ", "Kdim", " ", "KsD", " ", 
    "STOT", " ", 
    SuperscriptBox[
     RowBox[{"A", "[", "d", "]"}], "2"], " ", 
    RowBox[{"(", 
     RowBox[{
      RowBox[{"A", "[", "d", "]"}], "+", 
      RowBox[{
       RowBox[{"(", 
        RowBox[{"d", "+", "Kd"}], ")"}], " ", 
       RowBox[{
        SuperscriptBox["A", "\[Prime]",
         MultilineFunction->None], "[", "d", "]"}]}]}], ")"}]}], 
   RowBox[{
    SuperscriptBox[
     RowBox[{"(", 
      RowBox[{
       RowBox[{
        SuperscriptBox["Kd", "2"], " ", "Kdim", " ", "KsD"}], "+", 
       RowBox[{
        SuperscriptBox[
         RowBox[{"(", 
          RowBox[{"d", "+", "Kd"}], ")"}], "2"], " ", 
        SuperscriptBox[
         RowBox[{"A", "[", "d", "]"}], "2"]}]}], ")"}], "2"], " ", 
    RowBox[{"(", 
     RowBox[{"KsD", "+", 
      RowBox[{"s", "[", "d", "]"}]}], ")"}], " ", 
    RowBox[{"(", 
     RowBox[{
      RowBox[{"A", "[", "d", "]"}], "+", 
      RowBox[{"2", " ", 
       RowBox[{"(", 
        RowBox[{"d", "+", "Kd"}], ")"}], " ", 
       RowBox[{
        SuperscriptBox["A", "\[Prime]",
         MultilineFunction->None], "[", "d", "]"}]}]}], ")"}]}]]}]], "Output",
 CellChangeTimes->{
  3.8331582496756153`*^9, {3.833158284725768*^9, 3.833158309114428*^9}, 
   3.8333747849212704`*^9},
 CellLabel->"Out[23]=",ExpressionUUID->"95ae5ea8-f26d-461c-a454-4cc24f5556ee"]
}, Open  ]],

Cell[TextData[{
 "while deriving the full set of conditions isn\[CloseCurlyQuote]t possible \
without working with full solution for [s] and [A] which are unwieldy \
expressions. It is possible to derive a solution under the limit of slowly \
varying ",
 Cell[BoxData[
  FormBox[
   RowBox[{"s", "[", 
    SubscriptBox["d", "rel"]}], TraditionalForm]],ExpressionUUID->
  "f47cf4b7-6090-455b-8006-3e837cb2ee66"],
 "] such that ",
 Cell[BoxData[
  FormBox[
   RowBox[{"dsrel", "/", 
    SubscriptBox["dd", "rel"]}], TraditionalForm]],ExpressionUUID->
  "0747f3f0-eb70-4cbb-9fc0-7fb78019b46b"],
 "=0. So we first establish that the unbound 14-3-3 only slowly varies as a \
function "
}], "Text",
 CellChangeTimes->{{3.8322495362690907`*^9, 3.83224960990189*^9}, {
  3.832250022585148*^9, 3.8322500285417213`*^9}, {3.833158795369539*^9, 
  3.833158807541815*^9}, {3.9143622761914597`*^9, 
  3.9143623346875277`*^9}},ExpressionUUID->"02bf258f-bfb9-40e6-b0ed-\
56a3b5e3be4d"],

Cell[CellGroupData[{

Cell[BoxData[{
 RowBox[{
  RowBox[{"parset01", "=", 
   RowBox[{"{", 
    RowBox[{
     RowBox[{"KA", "\[Rule]", "10."}], ",", 
     RowBox[{"Kdim", "\[Rule]", " ", 
      RowBox[{"1.", " ", 
       SuperscriptBox["10", 
        RowBox[{"-", "7"}]]}]}], " ", ",", 
     RowBox[{"KsD", "\[Rule]", 
      SuperscriptBox["10", 
       RowBox[{"-", "7"}]]}], ",", 
     RowBox[{"STOT", "\[Rule]", 
      RowBox[{"2", " ", 
       SuperscriptBox["10", 
        RowBox[{"-", "6"}]]}]}]}], "}"}]}], ";"}], "\[IndentingNewLine]", 
 RowBox[{
  RowBox[{"sol3SA", " ", "=", " ", 
   RowBox[{"Solve", "[", 
    RowBox[{
     RowBox[{"eqnsconsrv", "[", 
      RowBox[{"[", 
       RowBox[{"{", 
        RowBox[{"1", ",", " ", "3"}], "}"}], "]"}], "]"}], ",", " ", 
     RowBox[{"{", 
      RowBox[{"A", ",", " ", "s"}], "}"}]}], "]"}]}], ";"}], "\n", 
 RowBox[{
  RowBox[{"sol3SA", " ", "/.", " ", "parset01"}], " ", "/.", " ", 
  RowBox[{"{", 
   RowBox[{
    RowBox[{"Kd", " ", "->", " ", "0.1"}], ",", " ", 
    RowBox[{"d", " ", "->", " ", "0.1"}], ",", " ", 
    RowBox[{"RAF", " ", "->", " ", 
     RowBox[{"4", " ", 
      SuperscriptBox["10", 
       RowBox[{"-", "8"}]]}]}]}], "}"}]}]}], "Input",
 CellChangeTimes->{{3.8331396802348003`*^9, 3.8331396822657194`*^9}, {
   3.83313972783047*^9, 3.833139756180899*^9}, {3.8331595027896504`*^9, 
   3.8331595171946*^9}, {3.8333748196842628`*^9, 3.8333748208710623`*^9}, 
   3.844884525263917*^9},ExpressionUUID->"37a91422-4312-4431-8d7c-\
733f78abb2fc"],

Cell[BoxData[
 RowBox[{"{", 
  RowBox[{
   RowBox[{"{", 
    RowBox[{
     RowBox[{"A", "\[Rule]", 
      RowBox[{
       RowBox[{"-", "7.128675002226107`*^-8"}], "-", 
       RowBox[{"2.142052834935845`*^-7", " ", "\[ImaginaryI]"}]}]}], ",", 
     RowBox[{"s", "\[Rule]", 
      RowBox[{
       RowBox[{"-", "7.98046100467891`*^-8"}], "-", 
       RowBox[{"6.363182113312954`*^-8", " ", "\[ImaginaryI]"}]}]}]}], "}"}], 
   ",", 
   RowBox[{"{", 
    RowBox[{
     RowBox[{"A", "\[Rule]", 
      RowBox[{
       RowBox[{"-", "7.128675002226107`*^-8"}], "+", 
       RowBox[{"2.142052834935845`*^-7", " ", "\[ImaginaryI]"}]}]}], ",", 
     RowBox[{"s", "\[Rule]", 
      RowBox[{
       RowBox[{"-", "7.98046100467891`*^-8"}], "+", 
       RowBox[{"6.363182113312954`*^-8", " ", "\[ImaginaryI]"}]}]}]}], "}"}], 
   ",", 
   RowBox[{"{", 
    RowBox[{
     RowBox[{"A", "\[Rule]", 
      RowBox[{"-", "9.903122547782939`*^-9"}]}], ",", 
     RowBox[{"s", "\[Rule]", "1.9245041381611585`*^-6"}]}], "}"}], ",", 
   RowBox[{"{", 
    RowBox[{
     RowBox[{"A", "\[Rule]", "2.4766225923050523`*^-9"}], ",", 
     RowBox[{"s", "\[Rule]", "1.995105081932419`*^-6"}]}], "}"}]}], 
  "}"}]], "Output",
 CellChangeTimes->{3.833159545735836*^9, 3.8333747861018476`*^9, 
  3.83337484941332*^9},
 CellLabel->"Out[41]=",ExpressionUUID->"5dc2d45c-f6f1-4b5a-b46d-6cc1646b1632"]
}, Open  ]],

Cell[BoxData[{
 RowBox[{
  RowBox[{
   RowBox[{"Sty", "[", "x_", "]"}], ":=", 
   RowBox[{"Style", "[", 
    RowBox[{"x", ",", "\"\<Arial\>\"", ",", "26"}], "]"}]}], 
  ";"}], "\[IndentingNewLine]", 
 RowBox[{
  RowBox[{"dAK", "=", 
   RowBox[{"D", "[", 
    RowBox[{
     RowBox[{"fnActiveRAFDS1", "/.", 
      RowBox[{"sol3SA", "[", 
       RowBox[{"[", "4", "]"}], "]"}]}], ",", "d"}], "]"}]}], 
  ";"}], "\[IndentingNewLine]", 
 RowBox[{
  RowBox[{"repSA", "=", 
   RowBox[{"{", 
    RowBox[{
     RowBox[{
      RowBox[{"A", "'"}], "[", "d", "]"}], "\[Rule]", 
     RowBox[{"D", "[", 
      RowBox[{
       RowBox[{"A", "/.", 
        RowBox[{"sol3SA", "[", 
         RowBox[{"[", "4", "]"}], "]"}]}], ",", "d"}], "]"}]}], "}"}]}], 
  ";"}], "\[IndentingNewLine]", 
 RowBox[{
  RowBox[{"sd", "=", 
   RowBox[{"D", "[", 
    RowBox[{
     RowBox[{"s", "/.", 
      RowBox[{"sol3SA", "[", 
       RowBox[{"[", "4", "]"}], "]"}]}], ",", "d"}], "]"}]}], 
  ";"}], "\[IndentingNewLine]", 
 RowBox[{
  RowBox[{"lpdats", "=", 
   RowBox[{"Table", "[", 
    RowBox[{
     RowBox[{"{", 
      RowBox[{"d1", ",", 
       RowBox[{
        RowBox[{
         RowBox[{
          RowBox[{"(", 
           RowBox[{
            RowBox[{
             RowBox[{"(", 
              RowBox[{
               RowBox[{"dAKbyd", "[", 
                RowBox[{"[", 
                 RowBox[{"-", "1"}], "]"}], "]"}], "/.", 
               RowBox[{
                RowBox[{"A", "[", "d", "]"}], "\[Rule]", "A"}]}], ")"}], "/.", 
             RowBox[{"{", 
              RowBox[{
               RowBox[{
                SuperscriptBox["s", "\[Prime]",
                 MultilineFunction->None], "[", "d", "]"}], "->", 
               RowBox[{"N", "[", 
                RowBox[{
                 RowBox[{"sd", "/.", "baseparams"}], "/.", 
                 RowBox[{"d", "\[Rule]", "d1"}]}], "]"}]}], "}"}]}], "/.", 
            "repSA"}], ")"}], "/.", 
          RowBox[{"sol3SA", "[", 
           RowBox[{"[", "4", "]"}], "]"}]}], "/.", "baseparams"}], "/.", 
        RowBox[{"d", "\[Rule]", "d1"}]}]}], "}"}], ",", 
     RowBox[{"{", 
      RowBox[{"d1", ",", 
       RowBox[{"Table", "[", 
        RowBox[{
         SuperscriptBox["10", "i"], ",", 
         RowBox[{"{", 
          RowBox[{"i", ",", 
           RowBox[{"-", "9"}], ",", 
           RowBox[{"-", "3"}], ",", "0.5"}], "}"}]}], "]"}]}], "}"}]}], 
    "]"}]}], ";"}], "\[IndentingNewLine]", 
 RowBox[{
  RowBox[{"lpdatAK", "=", 
   RowBox[{"Table", "[", 
    RowBox[{
     RowBox[{"{", 
      RowBox[{"d1", ",", 
       RowBox[{"N", "[", 
        RowBox[{
         RowBox[{"dAK", "/.", "baseparams"}], "/.", 
         RowBox[{"d", "\[Rule]", "d1"}]}], "]"}]}], "}"}], ",", 
     RowBox[{"{", 
      RowBox[{"d1", ",", 
       RowBox[{"Table", "[", 
        RowBox[{
         SuperscriptBox["10", "i"], ",", 
         RowBox[{"{", 
          RowBox[{"i", ",", 
           RowBox[{"-", "9"}], ",", 
           RowBox[{"-", "3"}], ",", "0.5"}], "}"}]}], "]"}]}], "}"}]}], 
    "]"}]}], ";"}], "\[IndentingNewLine]", 
 RowBox[{
  RowBox[{"lpdatAK2sratio", " ", "=", " ", 
   RowBox[{"Table", "[", 
    RowBox[{
     RowBox[{"{", 
      RowBox[{
       RowBox[{"lpdats", "[", 
        RowBox[{"[", 
         RowBox[{"i", ",", " ", "1"}], "]"}], "]"}], ",", " ", 
       RowBox[{
        RowBox[{"lpdatAK", "[", 
         RowBox[{"[", 
          RowBox[{"i", ",", " ", "2"}], "]"}], "]"}], "/", 
        RowBox[{"lpdats", "[", 
         RowBox[{"[", 
          RowBox[{"i", ",", " ", "2"}], "]"}], "]"}]}]}], "}"}], ",", " ", 
     RowBox[{"{", 
      RowBox[{"i", ",", " ", "1", ",", " ", 
       RowBox[{"Length", "[", "lpdats", "]"}]}], "}"}]}], "]"}]}], 
  ";"}]}], "Input",
 CellChangeTimes->{{3.832249614456983*^9, 3.832249622748824*^9}, {
   3.832250401203416*^9, 3.832250424980277*^9}, {3.8322504765580597`*^9, 
   3.8322505438077908`*^9}, {3.8322506080886183`*^9, 3.832250669430958*^9}, {
   3.832250749536581*^9, 3.8322507662245893`*^9}, {3.8322507996495333`*^9, 
   3.832250860783947*^9}, {3.8322508967973146`*^9, 3.832251008008868*^9}, {
   3.832251112712226*^9, 3.8322511139484043`*^9}, {3.8322511585280647`*^9, 
   3.832251213557485*^9}, {3.832251243593398*^9, 3.8322512526283264`*^9}, {
   3.8322513170294294`*^9, 3.8322513716922083`*^9}, {3.8330318403961644`*^9, 
   3.8330318598731785`*^9}, {3.833032007471671*^9, 3.8330320080171804`*^9}, {
   3.8330756364467225`*^9, 3.8330756379289417`*^9}, {3.8331599141911416`*^9, 
   3.833159963684677*^9}, {3.8331599996163073`*^9, 3.833160014273961*^9}, {
   3.833160102451229*^9, 3.833160214406951*^9}, {3.833160286843175*^9, 
   3.833160423483568*^9}, {3.8331604679284525`*^9, 3.8331604721143517`*^9}, 
   3.8331605097683907`*^9, {3.8331605760632105`*^9, 3.8331606324345393`*^9}, {
   3.833373916495528*^9, 3.833373919878507*^9}, {3.833374772586396*^9, 
   3.8333747762465086`*^9}, {3.833374858492445*^9, 
   3.8333748710875826`*^9}},ExpressionUUID->"520afde1-cbb1-4795-b0d1-\
3eb337e48e11"],

Cell[CellGroupData[{

Cell[BoxData[
 RowBox[{"ListLogLinearPlot", "[", 
  RowBox[{
   RowBox[{"{", 
    RowBox[{"lpdats", ",", " ", "lpdatAK"}], "}"}], ",", " ", 
   RowBox[{"Joined", " ", "->", " ", "True"}], ",", " ", 
   RowBox[{"PlotLegends", " ", "->", " ", 
    RowBox[{"{", 
     RowBox[{"\"\<ds part of dAK\>\"", ",", " ", "\"\<dAK\>\""}], "}"}]}], 
   ",", " ", 
   RowBox[{"PlotRange", " ", "\[Rule]", 
    RowBox[{"{", 
     RowBox[{
      RowBox[{"-", "1"}], ",", "1"}], "}"}]}], ",", 
   RowBox[{"AxesLabel", "\[Rule]", 
    RowBox[{"{", "\"\<Drug Concentration (\[Mu]M)\>\"", "}"}]}]}], 
  "]"}]], "Input",
 CellChangeTimes->{{3.8331600151780424`*^9, 3.833160034721595*^9}, {
  3.8331607178916655`*^9, 3.83316073451972*^9}, {3.8333750523060427`*^9, 
  3.8333750775732083`*^9}},
 CellLabel->"In[54]:=",ExpressionUUID->"aac6bd1e-00b8-4eb6-ad29-6a431fc44472"],

Cell[BoxData[
 TemplateBox[{GraphicsBox[{{}, {{{}, {}, {
        Hue[0.67, 0.6, 0.6], 
        Directive[
         PointSize[0.012833333333333334`], 
         RGBColor[0.368417, 0.506779, 0.709798], 
         AbsoluteThickness[1.6], FontFamily -> "Times"], 
        LineBox[{{-20.72326583694641, -0.0010730140043071143`}, \
{-19.57197329044939, -0.0010730140252459943`}, {-18.420680743952367`, \
-0.0010730140914712463`}, {-17.269388197455342`, -0.0010730143008764184`}, \
{-16.11809565095832, -0.0010730149630867212`}, {-14.966803104461297`, \
-0.0010730170571565448`}, {-13.815510557964274`, -0.0010730236791578445`}, \
{-12.664218011467252`, -0.0010730446193131962`}, {-11.512925464970229`, \
-0.0010731108333044543`}, {-10.361632918473205`, -0.0010733201745137563`}, \
{-9.210340371976182, -0.0010739817112451317`}, {-8.05904782547916, \
-0.001076069089008627}, {-6.907755278982137, -0.0010826240427413128`}}]}, {
        Hue[0.9060679774997897, 0.6, 0.6], 
        Directive[
         PointSize[0.012833333333333334`], 
         RGBColor[0.880722, 0.611041, 0.142051], 
         AbsoluteThickness[1.6], FontFamily -> "Times"], 
        LineBox[{{-20.72326583694641, 
         0.38148565888586344`}, {-19.57197329044939, 
         0.3814856490440523}, {-18.420680743952367`, 
         0.38148561792151625`}, {-17.269388197455342`, 
         0.38148551950342996`}, {-16.11809565095832, 
         0.38148520827819715`}, {-14.966803104461297`, 
         0.3814842240985702}, {-13.815510557964274`, 
         0.38148111185878736`}, {-12.664218011467252`, 
         0.381471270187312}, {-11.512925464970229`, 
         0.38144014903817147`}, {-10.361632918473205`, 
         0.38134174481098687`}, {-9.210340371976182, 
         0.38103065821667187`}, {-8.05904782547916, 
         0.38004786560150394`}, {-6.907755278982137, 
         0.3769495175421237}}]}}, {{
        Directive[
         PointSize[0.012833333333333334`], 
         RGBColor[0.368417, 0.506779, 0.709798], 
         AbsoluteThickness[1.6], FontFamily -> "Times"]}, {
        Directive[
         PointSize[0.012833333333333334`], 
         RGBColor[0.880722, 0.611041, 0.142051], 
         AbsoluteThickness[1.6], FontFamily -> "Times"]}}, {{
        Directive[
         PointSize[0.012833333333333334`], 
         RGBColor[0.368417, 0.506779, 0.709798], 
         AbsoluteThickness[1.6], FontFamily -> "Times"]}, {
        Directive[
         PointSize[0.012833333333333334`], 
         RGBColor[0.880722, 0.611041, 0.142051], 
         AbsoluteThickness[1.6], FontFamily -> "Times"]}, {}, {}, {}}, {{
        Directive[
         PointSize[0.012833333333333334`], 
         RGBColor[0.368417, 0.506779, 0.709798], 
         AbsoluteThickness[1.6], FontFamily -> "Times"]}, {
        Directive[
         PointSize[0.012833333333333334`], 
         RGBColor[0.880722, 0.611041, 0.142051], 
         AbsoluteThickness[1.6], FontFamily -> 
         "Times"]}, {}, {}, {}}}, {{}, {}}}, {
    DisplayFunction -> Identity, GridLines -> {None, None}, DisplayFunction -> 
     Identity, DisplayFunction -> Identity, DisplayFunction -> Identity, 
     DisplayFunction -> Identity, AspectRatio -> 
     NCache[GoldenRatio^(-1), 0.6180339887498948], Axes -> {True, True}, 
     AxesLabel -> {
       FormBox["\"Drug Concentration (\[Mu]M)\"", TraditionalForm], None}, 
     AxesOrigin -> {-21.304908425541264`, 0}, 
     BaseStyle -> {FontFamily -> "Times"}, DisplayFunction :> Identity, 
     Frame -> {{False, False}, {False, False}}, 
     FrameLabel -> {{None, None}, {None, None}}, 
     FrameTicks -> {{Automatic, Automatic}, {
        Charting`ScaledTicks[{Log, Exp}], 
        Charting`ScaledFrameTicks[{Log, Exp}]}}, GridLines -> {None, None}, 
     GridLinesStyle -> Directive[
       GrayLevel[0.5, 0.4]], 
     Method -> {
      "OptimizePlotMarkers" -> True, 
       "CoordinatesToolOptions" -> {"DisplayFunction" -> ({
           (Exp[#]& )[
            Part[#, 1]], 
           (Identity[#]& )[
            Part[#, 2]]}& ), "CopiedValueFunction" -> ({
           (Exp[#]& )[
            Part[#, 1]], 
           (Identity[#]& )[
            Part[#, 2]]}& )}}, 
     PlotRange -> {{-21.304908425541264`, -6.907755278982137}, {-1, 1}}, 
     PlotRangeClipping -> True, PlotRangePadding -> {{
        Scaled[0.02], 
        Scaled[0.02]}, {0, 0}}, Ticks -> {
       Charting`ScaledTicks[{Log, Exp}], Automatic}}],FormBox[
    FormBox[
     TemplateBox[{"\"ds part of dAK\"", "\"dAK\""}, "PointLegend", 
      DisplayFunction -> (FormBox[
        StyleBox[
         StyleBox[
          PaneBox[
           TagBox[
            GridBox[{{
               TagBox[
                GridBox[{{
                   GraphicsBox[{{
                    Directive[
                    EdgeForm[
                    Directive[
                    Opacity[0.3], 
                    GrayLevel[0]]], 
                    PointSize[0.5], 
                    RGBColor[0.368417, 0.506779, 0.709798], 
                    AbsoluteThickness[1.6], FontFamily -> "Times"], {
                    LineBox[{{0, 10}, {20, 10}}]}}, {
                    Directive[
                    EdgeForm[
                    Directive[
                    Opacity[0.3], 
                    GrayLevel[0]]], 
                    PointSize[0.5], 
                    RGBColor[0.368417, 0.506779, 0.709798], 
                    AbsoluteThickness[1.6], FontFamily -> "Times"], {}}}, 
                    AspectRatio -> Full, ImageSize -> {20, 10}, 
                    PlotRangePadding -> None, ImagePadding -> Automatic, 
                    BaselinePosition -> (Scaled[0.1] -> Baseline)], #}, {
                   GraphicsBox[{{
                    Directive[
                    EdgeForm[
                    Directive[
                    Opacity[0.3], 
                    GrayLevel[0]]], 
                    PointSize[0.5], 
                    RGBColor[0.880722, 0.611041, 0.142051], 
                    AbsoluteThickness[1.6], FontFamily -> "Times"], {
                    LineBox[{{0, 10}, {20, 10}}]}}, {
                    Directive[
                    EdgeForm[
                    Directive[
                    Opacity[0.3], 
                    GrayLevel[0]]], 
                    PointSize[0.5], 
                    RGBColor[0.880722, 0.611041, 0.142051], 
                    AbsoluteThickness[1.6], FontFamily -> "Times"], {}}}, 
                    AspectRatio -> Full, ImageSize -> {20, 10}, 
                    PlotRangePadding -> None, ImagePadding -> Automatic, 
                    BaselinePosition -> (Scaled[0.1] -> Baseline)], #2}}, 
                 GridBoxAlignment -> {
                  "Columns" -> {Center, Left}, "Rows" -> {{Baseline}}}, 
                 AutoDelete -> False, 
                 GridBoxDividers -> {
                  "Columns" -> {{False}}, "Rows" -> {{False}}}, 
                 GridBoxItemSize -> {"Columns" -> {{All}}, "Rows" -> {{All}}},
                  GridBoxSpacings -> {
                  "Columns" -> {{0.5}}, "Rows" -> {{0.8}}}], "Grid"]}}, 
             GridBoxAlignment -> {"Columns" -> {{Left}}, "Rows" -> {{Top}}}, 
             AutoDelete -> False, 
             GridBoxItemSize -> {
              "Columns" -> {{Automatic}}, "Rows" -> {{Automatic}}}, 
             GridBoxSpacings -> {"Columns" -> {{1}}, "Rows" -> {{0}}}], 
            "Grid"], Alignment -> Left, AppearanceElements -> None, 
           ImageMargins -> {{5, 5}, {5, 5}}, ImageSizeAction -> 
           "ResizeToFit"], LineIndent -> 0, StripOnInput -> False], {
         FontFamily -> "Arial"}, Background -> Automatic, StripOnInput -> 
         False], TraditionalForm]& ), 
      InterpretationFunction :> (RowBox[{"PointLegend", "[", 
         RowBox[{
           RowBox[{"{", 
             RowBox[{
               RowBox[{"Directive", "[", 
                 RowBox[{
                   RowBox[{"PointSize", "[", "0.012833333333333334`", "]"}], 
                   ",", 
                   InterpretationBox[
                    ButtonBox[
                    TooltipBox[
                    GraphicsBox[{{
                    GrayLevel[0], 
                    RectangleBox[{0, 0}]}, {
                    GrayLevel[0], 
                    RectangleBox[{1, -1}]}, {
                    RGBColor[0.368417, 0.506779, 0.709798], 
                    RectangleBox[{0, -1}, {2, 1}]}}, DefaultBaseStyle -> 
                    "ColorSwatchGraphics", AspectRatio -> 1, Frame -> True, 
                    FrameStyle -> 
                    RGBColor[
                    0.24561133333333335`, 0.3378526666666667, 
                    0.4731986666666667], FrameTicks -> None, PlotRangePadding -> 
                    None, ImageSize -> 
                    Dynamic[{
                    Automatic, 
                    1.35 (CurrentValue["FontCapHeight"]/AbsoluteCurrentValue[
                    Magnification])}]], 
                    StyleBox[
                    RowBox[{"RGBColor", "[", 
                    RowBox[{"0.368417`", ",", "0.506779`", ",", "0.709798`"}],
                     "]"}], NumberMarks -> False]], Appearance -> None, 
                    BaseStyle -> {}, BaselinePosition -> Baseline, 
                    DefaultBaseStyle -> {}, ButtonFunction :> 
                    With[{Typeset`box$ = EvaluationBox[]}, 
                    If[
                    Not[
                    AbsoluteCurrentValue["Deployed"]], 
                    SelectionMove[Typeset`box$, All, Expression]; 
                    FrontEnd`Private`$ColorSelectorInitialAlpha = 1; 
                    FrontEnd`Private`$ColorSelectorInitialColor = 
                    RGBColor[0.368417, 0.506779, 0.709798]; 
                    FrontEnd`Private`$ColorSelectorUseMakeBoxes = True; 
                    MathLink`CallFrontEnd[
                    FrontEnd`AttachCell[Typeset`box$, 
                    FrontEndResource["RGBColorValueSelector"], {
                    0, {Left, Bottom}}, {Left, Top}, 
                    "ClosingActions" -> {
                    "SelectionDeparture", "ParentChanged", 
                    "EvaluatorQuit"}]]]], BaseStyle -> Inherited, Evaluator -> 
                    Automatic, Method -> "Preemptive"], 
                    RGBColor[0.368417, 0.506779, 0.709798], Editable -> False,
                     Selectable -> False], ",", 
                   RowBox[{"AbsoluteThickness", "[", "1.6`", "]"}], ",", 
                   RowBox[{"FontFamily", "\[Rule]", "\"Times\""}]}], "]"}], 
               ",", 
               RowBox[{"Directive", "[", 
                 RowBox[{
                   RowBox[{"PointSize", "[", "0.012833333333333334`", "]"}], 
                   ",", 
                   InterpretationBox[
                    ButtonBox[
                    TooltipBox[
                    GraphicsBox[{{
                    GrayLevel[0], 
                    RectangleBox[{0, 0}]}, {
                    GrayLevel[0], 
                    RectangleBox[{1, -1}]}, {
                    RGBColor[0.880722, 0.611041, 0.142051], 
                    RectangleBox[{0, -1}, {2, 1}]}}, DefaultBaseStyle -> 
                    "ColorSwatchGraphics", AspectRatio -> 1, Frame -> True, 
                    FrameStyle -> 
                    RGBColor[
                    0.587148, 0.40736066666666665`, 0.09470066666666668], 
                    FrameTicks -> None, PlotRangePadding -> None, ImageSize -> 
                    Dynamic[{
                    Automatic, 
                    1.35 (CurrentValue["FontCapHeight"]/AbsoluteCurrentValue[
                    Magnification])}]], 
                    StyleBox[
                    RowBox[{"RGBColor", "[", 
                    RowBox[{"0.880722`", ",", "0.611041`", ",", "0.142051`"}],
                     "]"}], NumberMarks -> False]], Appearance -> None, 
                    BaseStyle -> {}, BaselinePosition -> Baseline, 
                    DefaultBaseStyle -> {}, ButtonFunction :> 
                    With[{Typeset`box$ = EvaluationBox[]}, 
                    If[
                    Not[
                    AbsoluteCurrentValue["Deployed"]], 
                    SelectionMove[Typeset`box$, All, Expression]; 
                    FrontEnd`Private`$ColorSelectorInitialAlpha = 1; 
                    FrontEnd`Private`$ColorSelectorInitialColor = 
                    RGBColor[0.880722, 0.611041, 0.142051]; 
                    FrontEnd`Private`$ColorSelectorUseMakeBoxes = True; 
                    MathLink`CallFrontEnd[
                    FrontEnd`AttachCell[Typeset`box$, 
                    FrontEndResource["RGBColorValueSelector"], {
                    0, {Left, Bottom}}, {Left, Top}, 
                    "ClosingActions" -> {
                    "SelectionDeparture", "ParentChanged", 
                    "EvaluatorQuit"}]]]], BaseStyle -> Inherited, Evaluator -> 
                    Automatic, Method -> "Preemptive"], 
                    RGBColor[0.880722, 0.611041, 0.142051], Editable -> False,
                     Selectable -> False], ",", 
                   RowBox[{"AbsoluteThickness", "[", "1.6`", "]"}], ",", 
                   RowBox[{"FontFamily", "\[Rule]", "\"Times\""}]}], "]"}]}], 
             "}"}], ",", 
           RowBox[{"{", 
             RowBox[{#, ",", #2}], "}"}], ",", 
           RowBox[{"LegendMarkers", "\[Rule]", 
             RowBox[{"{", 
               RowBox[{
                 RowBox[{"{", 
                   RowBox[{"False", ",", "Automatic"}], "}"}], ",", 
                 RowBox[{"{", 
                   RowBox[{"False", ",", "Automatic"}], "}"}]}], "}"}]}], ",", 
           RowBox[{"Joined", "\[Rule]", 
             RowBox[{"{", 
               RowBox[{"True", ",", "True"}], "}"}]}], ",", 
           RowBox[{"LabelStyle", "\[Rule]", 
             RowBox[{"{", "}"}]}], ",", 
           RowBox[{"LegendLayout", "\[Rule]", "\"Column\""}]}], "]"}]& ), 
      Editable -> True], TraditionalForm], TraditionalForm]},
  "Legended",
  DisplayFunction->(GridBox[{{
      TagBox[
       ItemBox[
        PaneBox[
         TagBox[#, "SkipImageSizeLevel"], Alignment -> {Center, Baseline}, 
         BaselinePosition -> Baseline], DefaultBaseStyle -> "Labeled"], 
       "SkipImageSizeLevel"], 
      ItemBox[#2, DefaultBaseStyle -> "LabeledLabel"]}}, 
    GridBoxAlignment -> {"Columns" -> {{Center}}, "Rows" -> {{Center}}}, 
    AutoDelete -> False, GridBoxItemSize -> Automatic, 
    BaselinePosition -> {1, 1}]& ),
  Editable->True,
  InterpretationFunction->(RowBox[{"Legended", "[", 
     RowBox[{#, ",", 
       RowBox[{"Placed", "[", 
         RowBox[{#2, ",", "After"}], "]"}]}], "]"}]& )]], "Output",
 CellChangeTimes->{
  3.832250482905983*^9, {3.832250515518031*^9, 3.832250537317117*^9}, 
   3.832250642422743*^9, {3.832250852527853*^9, 3.83225086422291*^9}, {
   3.832250932236614*^9, 3.8322509764036818`*^9}, 3.8322512453062057`*^9, 
   3.8331595447552705`*^9, {3.8331599820354123`*^9, 3.8331600351698613`*^9}, {
   3.8331607166564407`*^9, 3.8331607356720166`*^9}, 3.8333747874636602`*^9, {
   3.8333748461022224`*^9, 3.8333748728757544`*^9}, {3.8333750707984705`*^9, 
   3.8333750779581103`*^9}},
 CellLabel->"Out[54]=",ExpressionUUID->"363d83e1-ac11-401b-a87d-91c7bb9eeb8b"]
}, Open  ]],

Cell[CellGroupData[{

Cell[BoxData[
 RowBox[{"ListLogLinearPlot", "[", 
  RowBox[{"lpdatAK2sratio", ",", 
   RowBox[{"Joined", "\[Rule]", "True"}], ",", 
   RowBox[{"PlotLegends", "\[Rule]", "\"\<dAK/(ds part of dAK)\>\""}], ",", 
   RowBox[{"PlotRange", "\[Rule]", 
    RowBox[{"{", 
     RowBox[{
      RowBox[{"-", "400"}], ",", "0"}], "}"}]}], ",", 
   RowBox[{"AxesLabel", "\[Rule]", 
    RowBox[{"{", "\"\<Drug Concentration (\[Mu]M)\>\"", "}"}]}]}], 
  "]"}]], "Input",
 CellChangeTimes->{{3.8322514491702156`*^9, 3.8322514545595827`*^9}, {
  3.8322514861956987`*^9, 3.8322514878598523`*^9}, {3.8331598253412085`*^9, 
  3.83315984633508*^9}, {3.833160753018722*^9, 3.833160753134113*^9}, {
  3.833374883110047*^9, 3.8333750463188176`*^9}, {3.8333751029393635`*^9, 
  3.8333751305010147`*^9}},
 CellLabel->"In[55]:=",ExpressionUUID->"c3bdc42e-0763-4527-a906-30f15327e68f"],

Cell[BoxData[
 TemplateBox[{GraphicsBox[{{}, {{{}, {}, {
        Hue[0.67, 0.6, 0.6], 
        Directive[
         PointSize[0.012833333333333334`], 
         RGBColor[0.368417, 0.506779, 0.709798], 
         AbsoluteThickness[1.6], FontFamily -> "Times"], 
        LineBox[{{-20.72326583694641, -355.5271947566082}, \
{-19.57197329044939, -355.52717864670467`}, {-18.420680743952367`, \
-355.52712769917895`}, {-17.269388197455342`, -355.5269665947971}, \
{-16.11809565095832, -355.5264571341914}, {-14.966803104461297`, \
-355.52484609097377`}, {-13.815510557964274`, -355.51975158478353`}, \
{-12.664218011467252`, -355.5036419934459}, {-11.512925464970229`, \
-355.45270553610413`}, {-10.361632918473205`, -355.2916956804108}, \
{-9.210340371976182, -354.7831906512822}, {-8.05904782547916, \
-353.1816585788545}, {-6.907755278982137, -348.181365516001}}]}}, {{
        Directive[
         PointSize[0.012833333333333334`], 
         RGBColor[0.368417, 0.506779, 0.709798], 
         AbsoluteThickness[1.6], FontFamily -> "Times"]}}, {{
        Directive[
         PointSize[0.012833333333333334`], 
         RGBColor[0.368417, 0.506779, 0.709798], 
         AbsoluteThickness[1.6], FontFamily -> "Times"]}, {}}, {{
        Directive[
         PointSize[0.012833333333333334`], 
         RGBColor[0.368417, 0.506779, 0.709798], 
         AbsoluteThickness[1.6], FontFamily -> "Times"]}, {}}}, {{}, {}}}, {
    DisplayFunction -> Identity, GridLines -> {None, None}, DisplayFunction -> 
     Identity, DisplayFunction -> Identity, DisplayFunction -> Identity, 
     DisplayFunction -> Identity, AspectRatio -> 
     NCache[GoldenRatio^(-1), 0.6180339887498948], Axes -> {True, True}, 
     AxesLabel -> {
       FormBox["\"Drug Concentration (\[Mu]M)\"", TraditionalForm], None}, 
     AxesOrigin -> {-21.304908425541264`, 0}, 
     BaseStyle -> {FontFamily -> "Times"}, DisplayFunction :> Identity, 
     Frame -> {{False, False}, {False, False}}, 
     FrameLabel -> {{None, None}, {None, None}}, 
     FrameTicks -> {{Automatic, Automatic}, {
        Charting`ScaledTicks[{Log, Exp}], 
        Charting`ScaledFrameTicks[{Log, Exp}]}}, GridLines -> {None, None}, 
     GridLinesStyle -> Directive[
       GrayLevel[0.5, 0.4]], 
     Method -> {
      "OptimizePlotMarkers" -> True, 
       "CoordinatesToolOptions" -> {"DisplayFunction" -> ({
           (Exp[#]& )[
            Part[#, 1]], 
           (Identity[#]& )[
            Part[#, 2]]}& ), "CopiedValueFunction" -> ({
           (Exp[#]& )[
            Part[#, 1]], 
           (Identity[#]& )[
            Part[#, 2]]}& )}}, 
     PlotRange -> {{-21.304908425541264`, -6.907755278982137}, {-400, 0}},
[truncated: 1,056,149 more chars]
