# Supplementary material for: Mathematical modeling suggests 14-3-3 proteins modulate RAF paradoxical activation
Source: PLoS Comput Biol. 2025 Aug 1;21(8):e1013297. doi: 10.1371/journal.pcbi.1013297 (PMC12407542; doi:10.1371/journal.pcbi.1013297)
Supplement: S1 Data — Supplementary files that include the code required to analyze and evaluate the models and to reproduce all of the results presented in this study. (ZIP) [file pcbi.1013297.s005.zip › Supplementary Data Mendiratta RAF 14-3-3/Code/RAF_1433_Roles/README.txt]

====File Descriptions===

1. The files with extension : <filename>.ipynb are all Jupyter notebook files with numerical implementations of the base_model, CAS model, DS model and Dual roles model described in main manuscript and supplementary theory.

<filename>.pdf files are copies of each of the codes which can be read without installing any of the software required to manipulate the actual code files.
===Installation Guide===

A. Running Jupyter Notebooks - <filename>.ipynb:

The source code was written in python 3.8.5 using Jupyter notebook format. 
The authors recommend installing Anaconda or similar package where the libraries required are conveniently obtained: https://www.anaconda.com/

Jupyter notebook is required to open the source code. This package is installed with Anaconda and can be started using Anaconda Navigator. 

If not using Anaconda, Jupyter can be independently installed at the following link. https://jupyter.org

To open the file, initiate Jupyter notebook from Anaconda Navigator. 
	The software opens up in the default browser application. Now, change the current working directory to the folder where the has been unzipped. 
	Once within the folder, clicking on the source code .ipynb file opens the main processing notebook. 
	The commands are divided into blocks which can be run independently by pressing the play button. 
	The whole notebook can be run by scrolling the notebook menu and clicking the tab 'Cell' and then 'Run All'.
	This file generates data and plots corresponding to figures and tables in the manuscript.
	Running time is within few mins for a processor with a >1Ghz clock.

Dependencies Required to run the source code:

The following libraries were used in compiling the source code.
1. NumPy 1.1210
2. scipy 1.7.0
3. matplotlib 3.4.2
4. pandas 1.3.0
5. seaborn 0.11.1

The libraries may be installed/updated using pip command or conda command or Anaconda navigator GUI. Anaconda by default installs the latest version of these libraries.
